# Supplementary material for: Vitamin D supplementation is effective for olanzapine-induced dyslipidemia
Source: Front Pharmacol. 2023 Feb 21;14:1135516. doi: 10.3389/fphar.2023.1135516 (PMC9989177; doi:10.3389/fphar.2023.1135516)
Supplement: Supplementary file 2 [file DataSheet2.xlsx]

## Sheet: Table S2
ID_drug	drug	a	b	c	d	ROR	ROR_lower	ROR_upper	ROR_Zscore
C116926	rofecoxib	3924	41157	59891	11333059	18.0414	17.4433	18.6601	168.155
D000068718	rosuvastatin	5165	120032	58650	11254184	8.25694	8.02085	8.49999	142.626
D019386	alendronate	3889	80148	59926	11294068	9.14493	8.84658	9.45334	130.781
D000069059	atorvastatin	7056	310102	56759	11064114	4.43543	4.32593	4.5477	116.8
D000077152	olanzapine	2970	65114	60845	11309102	8.47784	8.16476	8.80293	111.335
D015474	isotretinoin	1907	33991	61908	11340225	10.2769	9.80705	10.7692	97.585
C006012	fenofibric acid	1970	42987	61845	11331229	8.39656	8.0203	8.79047	90.9681
D011345	fenofibrate	1970	42987	61845	11331229	8.39656	8.0203	8.79047	90.9681
D000069348	quetiapine	3309	120290	60506	11253926	5.1165	4.93829	5.30113	90.2573
D000069438	ezetimibe	2016	60206	61799	11314010	6.13036	5.86016	6.41301	78.8439
D019821	simvastatin	4119	231962	59696	11142254	3.31438	3.21051	3.42162	73.7586
D001241	aspirin	7733	606127	56082	10768089	2.44962	2.39173	2.50892	73.4257
C577155	evolocumab	1916	63460	61899	11310756	5.51701	5.26829	5.77746	72.5642
D006852	hydrochlorothiazide	4030	240957	59785	11133259	3.11455	3.016	3.21632	69.2551
C405603	omega-3-triglyceride	963	20459	62852	11353757	8.50281	7.96688	9.07478	64.4389
D008687	metformin	4633	336571	59182	11037645	2.56727	2.49116	2.64572	61.4
D017706	lisinopril	3480	236318	60335	11137898	2.71842	2.62646	2.81359	56.96
D008790	metoprolol	3699	260071	60116	11114145	2.62953	2.54308	2.71892	56.6838
C092292	ziprasidone	770	17454	63045	11356762	7.94693	7.39045	8.54532	55.9611
D002762	cholecalciferol	3965	292130	59850	11082086	2.51318	2.43318	2.59582	55.8334
D018119	stavudine	481	6279	63334	11367937	13.7499	12.5281	15.0908	55.2054
D001262	atenolol	2098	111429	61717	11262787	3.43596	3.28835	3.5902	55.0944
C571059	alirocumab	665	14220	63150	11359996	8.41253	7.78009	9.09639	53.4102
D009525	niacin	1382	57803	62433	11316413	4.33363	4.10613	4.57375	53.2977
D018967	risperidone	1804	96914	62011	11277302	3.38522	3.22902	3.54896	50.5963
D015248	gemfibrozil	585	12409	63230	11361807	8.47117	7.79418	9.20696	50.2796
D017035	pravastatin	1466	72238	62349	11301978	3.67869	3.49123	3.87622	48.8121
D019259	lamivudine	1068	42943	62747	11331273	4.49122	4.22451	4.77477	48.0907
C473731	lomitapide	301	3026	63514	11371190	17.8088	15.8153	20.0535	47.5443
D000068180	aripiprazole	1509	78975	62306	11295241	3.4639	3.28989	3.64711	47.2462
D002998	clonazepam	1927	122326	61888	11251890	2.86406	2.73615	2.99795	45.1409
D017311	amlodipine	3471	295531	60344	11078685	2.15628	2.08336	2.23176	43.7725
D020280	sertraline	2009	134846	61806	11239370	2.70928	2.59069	2.83329	43.6469
C479163	tofacitinib	1373	76317	62442	11297899	3.25514	3.08419	3.43557	42.8812
D016049	didanosine	338	5447	63477	11368769	11.1136	9.95454	12.4077	42.853
C106538	abacavir	588	17857	63227	11356359	5.91433	5.44587	6.42308	42.2159
D000069470	venlafaxine	1603	100413	62212	11273803	2.89294	2.75194	3.04117	41.6674
D019438	ritonavir	1032	50109	62783	11324107	3.71472	3.49093	3.95285	41.3961
D064098	esomeprazole	2504	195719	61311	11178497	2.33263	2.2407	2.42834	41.2866
C042705	pegaspargase	376	7816	63439	11366400	8.61926	7.76964	9.56179	40.6823
D000068338	everolimus	836	36153	62979	11338063	4.16299	3.88538	4.46043	40.5056
D005996	nitroglycerin	1036	51908	62779	11322308	3.59953	3.38315	3.82976	40.4918
D014196	trazodone	1290	74143	62525	11300073	3.14447	2.9744	3.32426	40.3847
D061466	lopinavir	490	13959	63325	11360257	6.29731	5.75287	6.89326	39.8866
D005473	fluoxetine	1435	88999	62380	11285217	2.91697	2.76709	3.07495	39.7805
D019888	nelfinavir	238	2946	63577	11371270	14.4495	12.6588	16.4936	39.5624
D000525	alprazolam	2011	148237	61804	11225979	2.46413	2.35639	2.57679	39.5376
D000077144	clopidogrel	2029	150913	61786	11223303	2.44223	2.3359	2.55339	39.3176
D014807	vitamin D	1828	129853	61987	11244363	2.55363	2.43679	2.67607	39.235
D015215	zidovudine	560	18803	63255	11355413	5.34649	4.91371	5.8174	38.9261
D006220	haloperidol	725	30076	63090	11344140	4.3344	4.02492	4.66768	38.8032
D024502	alpha-tocopherol	721	30176	63094	11344040	4.29589	3.98838	4.62711	38.4657
D011431	propoxyphene	625	23554	63190	11350662	4.76637	4.40072	5.16241	38.3465
D006853	hydrocodone	2322	187909	61493	11186307	2.24789	2.15611	2.34358	38.0848
D009853	omeprazole	3451	323284	60364	11050932	1.95426	1.88802	2.02282	38.0835
D000068581	tadalafil	1084	60336	62731	11313880	3.24028	3.04983	3.44262	38.0412
D000082	acetaminophen	5364	575284	58451	10798932	1.72264	1.67493	1.77171	37.951
C502936	tocilizumab	873	42921	62942	11331295	3.66171	3.42282	3.91726	37.7084
D019469	indinavir	175	1566	63640	11372650	19.97	17.0784	23.3511	37.5199
D000068756	valsartan	2009	155480	61806	11218736	2.34541	2.24285	2.45266	37.3664
D019808	losartan	1819	135586	61996	11238630	2.43202	2.32052	2.54888	37.1158
D000068579	celecoxib	1400	92855	62415	11281361	2.72518	2.58358	2.87454	36.825
D014635	valproic acid	1382	91253	62433	11282963	2.73697	2.59387	2.88796	36.749
D004966	conjugated estrogen	1081	62711	62734	11311505	3.10813	2.92527	3.30242	36.6569
D008140	lorazepam	1701	124485	62114	11249731	2.4748	2.35765	2.59776	36.6261
D015283	citalopram	2296	192475	61519	11181741	2.16819	2.07921	2.26098	36.1981
D016651	lithium carbonate	595	23649	63220	11350567	4.51718	4.16267	4.90188	36.1607
C098320	efavirenz	487	17681	63328	11356535	4.93938	4.51259	5.40653	34.6423
D017374	paroxetine	1263	84814	62552	11289402	2.68761	2.54095	2.84273	34.533
C004704	cyclobenzaprine	889	50348	62926	11323868	3.17749	2.97224	3.39691	33.9338
D014223	triamterene	580	25946	63235	11348270	4.01171	3.69344	4.35741	32.9408
D008148	lovastatin	535	22616	63280	11351600	4.24354	3.8935	4.62506	32.9073
D000077610	bexarotene	113	721	63702	11373495	27.9823	22.9454	34.125	32.9032
D019258	saquinavir	160	2008	63655	11372208	14.2354	12.1161	16.7253	32.2915
D016642	bupropion	1372	102105	62443	11272111	2.42565	2.29849	2.55985	32.2537
D000068900	sitagliptin	1052	69094	62763	11305122	2.7425	2.5792	2.91614	32.2097
D005665	furosemide	2864	284103	60951	11090113	1.83422	1.76643	1.90462	31.5719
D000069472	colesevelam	291	7923	63524	11366293	6.5718	5.84473	7.38932	31.4741
D000077334	zolpidem	1444	112406	62371	11261810	2.31955	2.20091	2.44458	31.4099
D005905	glyburide	657	34755	63158	11339461	3.394	3.14065	3.6678	30.8726
D001590	benztropine	308	9274	63507	11364942	5.94332	5.3041	6.65958	30.6995
D000068296	risedronate	536	25450	63279	11348766	3.77717	3.46625	4.11598	30.3228
D000077583	quinapril	373	13593	63442	11360623	4.91381	4.43216	5.44781	30.2473
D000639	amitriptyline	1018	70809	62797	11303407	2.58779	2.43134	2.75432	29.8817
D018120	finasteride	596	31040	63219	11343176	3.44518	3.17576	3.73745	29.7745
D002118	calcium	1103	81056	62712	11293160	2.4505	2.30795	2.60186	29.3121
D001205	ascorbic acid	977	68112	62838	11306104	2.58084	2.42172	2.75042	29.2008
D013888	thiothixene	104	904	63711	11373312	20.537	16.7623	25.1618	29.1661
D005913	glipizide	775	48144	63040	11326072	2.89216	2.69286	3.10621	29.153
D010546	perphenazine	149	2320	63666	11371896	11.4716	9.71863	13.5407	28.8379
D002746	chlorpromazine	271	8185	63544	11366031	5.92222	5.24589	6.68576	28.7487
D011241	prednisone	2692	278319	61123	11095897	1.75586	1.68907	1.82529	28.4514
D000069454	darunavir	309	10934	63506	11363282	5.05671	4.5149	5.66355	28.0288
D004656	enalapril	828	55644	62987	11318572	2.67395	2.4955	2.86515	27.9124
D007328	insulin	867	59643	62948	11314573	2.61286	2.4423	2.79532	27.8871
D009966	orphenadrine	155	2787	63660	11371429	9.93443	8.44918	11.6808	27.7897
C024989	coenzyme Q10	472	23215	63343	11351001	3.64342	3.32496	3.99237	27.7066
D003024	clozapine	933	67027	62882	11307189	2.503	2.34527	2.67133	27.6292
D013693	temazepam	533	28492	63282	11345724	3.35395	3.07743	3.65531	27.5662
D000077384	anastrozole	452	21947	63363	11352269	3.68986	3.36063	4.05135	27.3797
D000077268	pamidronate	274	9381	63541	11364835	5.22409	4.6316	5.89237	26.9189
D000077206	gabapentin	2173	218825	61642	11155391	1.79709	1.72148	1.87603	26.7251
D000077557	ibandronic acid	492	26159	63323	11348057	3.37057	3.08192	3.68627	26.6001
C051752	nefazodone	138	2427	63677	11371789	10.1544	8.55238	12.0566	26.4594
C000590786	lorlatinib	75	526	63740	11373690	25.4428	19.9731	32.4103	26.2077
D014268	trifluoperazine	101	1198	63714	11373018	15.0489	12.2813	18.4403	26.1483
D001629	bezafibrate	144	2773	63671	11371443	9.27442	7.8425	10.9678	26.0309
D002328	carisoprodol	373	17160	63442	11357056	3.89117	3.51076	4.31281	25.8856
D005422	flavoxate	75	560	63740	11373656	23.898	18.7777	30.4145	25.7982
D000077402	pantoprazole	2072	210196	61743	11164020	1.78237	1.70567	1.86252	25.7522
D002119	calcium carbonate	871	64997	62944	11309219	2.4077	2.25097	2.57535	25.585
C035276	eicosapentaenoic acid ethyl ester	177	4549	63638	11369667	6.95166	5.98118	8.07961	25.2748
C495711	ethyl eicosapentaenoic acid	177	4549	63638	11369667	6.95166	5.98118	8.07961	25.2748
C057619	glimepiride	723	50111	63092	11324105	2.58961	2.4053	2.78805	25.2592
D002506	cephalexin	429	22447	63386	11351769	3.4227	3.10987	3.767	25.1611
C406224	valdecoxib	308	13072	63507	11361144	4.21511	3.76376	4.72059	24.8971
D000077261	carvedilol	1141	97549	62674	11276667	2.10454	1.98418	2.23219	24.7658
D000077339	leflunomide	750	53877	63065	11320339	2.49878	2.32406	2.68665	24.762
C044946	benazepril	474	26867	63341	11347349	3.16059	2.88524	3.46222	24.7444
D000077205	pioglitazone	637	42578	63178	11331638	2.68337	2.48047	2.90287	24.6058
D008468	meclizine	306	13212	63509	11361004	4.14318	3.69825	4.64164	24.5244
C019304	ciprofibrate	80	814	63735	11373402	17.5379	13.9375	22.0684	24.4325
D000078785	mirtazapine	767	56666	63048	11317550	2.42971	2.26165	2.61026	24.2758
D004077	digoxin	833	63961	62982	11310255	2.33876	2.18327	2.50533	24.205
C498826	nilotinib	388	20223	63427	11353993	3.43448	3.10529	3.79856	24.0021
D020123	sirolimus	285	12383	63530	11361833	4.11612	3.65913	4.6302	23.5644
D002065	buspirone	381	20650	63434	11353566	3.30229	2.98315	3.65557	23.0376
D003975	diazepam	977	83845	62838	11290371	2.09365	1.96472	2.23103	22.7872
D017257	ramipril	1070	95225	62745	11278991	2.01987	1.90079	2.14641	22.6773
D000420	salbutamol	2244	248907	61571	11125309	1.629	1.56152	1.6994	22.6052
D013420	sulfamethoxazole	1044	92761	62771	11281455	2.02275	1.90209	2.15106	22.4498
D011398	promethazine	605	43087	63210	11331129	2.51708	2.32211	2.72842	22.4412
C120481	ciclesonide	164	4933	63651	11369283	5.93828	5.08173	6.93921	22.4152
D004958	estradiol	771	61610	63044	11312606	2.24555	2.09068	2.41188	22.1884
D014295	trimethoprim	1063	95883	62752	11278333	1.99255	1.87472	2.11778	22.168
D006919	hydroxyzine	581	41073	63234	11333143	2.53524	2.33504	2.75261	22.166
D003000	clonidine	609	44767	63206	11329449	2.43843	2.25018	2.64242	21.745
D000077582	sultopride	161	5049	63654	11369167	5.69539	4.86735	6.66429	21.7033
D017328	fosinopril	181	6331	63634	11367885	5.10736	4.40493	5.92181	21.6016
C030397	isosorbide mononitrate	443	28136	63372	11346080	2.81897	2.5656	3.09735	21.5688
C426859	fosamprenavir	98	1879	63717	11372337	9.3088	7.59677	11.4067	21.5152
D064747	lansoprazole	1361	135478	62454	11238738	1.80778	1.7128	1.90803	21.5028
D011899	ranitidine	1131	106459	62684	11267757	1.90968	1.80007	2.02597	21.4504
D004110	diltiazem	814	68465	63001	11305751	2.13357	1.99023	2.28724	21.3565
D000068698	tenofovir	695	55008	63120	11319208	2.26573	2.10155	2.44274	21.311
C095108	amprenavir	49	339	63766	11373877	25.7819	19.1063	34.79	21.2557
D000077154	rosiglitazone	1090	102183	62725	11272033	1.91694	1.80496	2.03588	21.188
D019829	nevirapine	253	11829	63562	11362387	3.82335	3.37484	4.33147	21.0662
D003899	desoximetasone	108	2531	63707	11371685	7.61674	6.2815	9.23582	20.6469
D000068679	emtricitabine	562	41762	63253	11332454	2.411	2.21764	2.62122	20.6331
C086276	cerivastatin	46	326	63769	11373890	25.1675	18.4812	34.2728	20.473
C401859	temsirolimus	133	3956	63682	11370260	6.00273	5.04932	7.13618	20.3093
D014700	verapamil	516	37545	63299	11336671	2.46142	2.25582	2.68576	20.24
C415771	metreleptin	49	431	63766	11373785	20.2784	15.089	27.2526	19.9558
D018020	lithium compound	283	15294	63532	11358922	3.30834	2.94057	3.7221	19.9
C011301	metaxalone	182	7304	63633	11366912	4.45113	3.84152	5.15748	19.8696
D064750	rabeprazole	496	36121	63319	11338095	2.45883	2.24955	2.68757	19.8239
D014222	triamcinolone acetonide	377	24450	63438	11349766	2.75867	2.49111	3.05497	19.4954
C108475	pitavastatin	167	6504	63648	11367712	4.5859	3.93214	5.34835	19.4085
D013629	tamoxifen	280	15497	63535	11358719	3.23018	2.86938	3.63635	19.4032
C093230	fexofenadine	692	58846	63123	11315370	2.108	1.95499	2.27298	19.3976
D011433	propranolol	560	43949	63255	11330267	2.28236	2.09907	2.48166	19.3201
D006052	gold sodium thiomalate	75	1356	63740	11372860	9.86868	7.82044	12.4534	19.2891
D009543	nifedipine	541	41906	63274	11332310	2.31214	2.12337	2.51769	19.2891
D008775	methylprednisolone	865	79964	62950	11294252	1.94081	1.81421	2.07625	19.2667
D000068736	duloxetine	1222	125842	62593	11248374	1.74506	1.64856	1.8472	19.1843
D000077430	nabumetone	177	7419	63638	11366797	4.26137	3.67046	4.94741	19.0336
D000068737	tolterodine	298	17523	63517	11356693	3.04067	2.71099	3.41045	18.9923
D015738	famotidine	673	57550	63142	11316666	2.0959	1.94175	2.26229	18.9852
D000069446	atazanavir	231	11904	63584	11362312	3.46767	3.04362	3.95081	18.6851
D017963	azithromycin	596	49672	63219	11324544	2.14935	1.98184	2.33103	18.4827
D002211	capsaicin	200	9545	63615	11364671	3.74327	3.25342	4.30688	18.446
D008721	methocarbamol	226	11706	63589	11362510	3.44979	3.02361	3.93603	18.4065
C077793	candesartan cilexetil	368	25298	63447	11348918	2.60199	2.34683	2.88488	18.1604
C101207	darifenacin	123	4244	63692	11369972	5.17374	4.32389	6.19061	17.9529
D004143	dioctyl sulfosuccinic acid	661	58479	63154	11315737	2.02527	1.87506	2.18752	17.9488
D019355	calcium citrate	228	12307	63587	11361909	3.31029	2.90317	3.7745	17.8781
D007052	ibuprofen	1553	176143	62262	11198073	1.58572	1.50752	1.66797	17.8683
D000068898	raltegravir	230	12616	63585	11361600	3.25755	2.8586	3.71218	17.7177
D000077486	ticagrelor	334	22585	63481	11351631	2.64448	2.37301	2.94702	17.5969
D020849	raloxifene	257	15178	63558	11359038	3.02615	2.67447	3.42406	17.5677
C000603932	Sebelipase alfa	37	320	63778	11373896	20.6201	14.6704	28.9826	17.4235
D002216	captopril	190	9470	63625	11364746	3.58373	3.10366	4.13807	17.3946
C056516	exemestane	239	14049	63576	11360167	3.03979	2.67432	3.45521	17.0119
D002752	chlorthalidone	183	9359	63632	11364857	3.49229	3.01637	4.0433	16.7305
D007547	isosorbide	183	9361	63632	11364855	3.49154	3.01572	4.04244	16.7277
D005492	folic acid	1475	171387	62340	11202829	1.54659	1.46844	1.6289	16.482
D001215	asparaginase	151	7003	63664	11367213	3.84993	3.2761	4.52427	16.3703
D000077239	meloxicam	542	47740	63273	11326476	2.03233	1.86667	2.21268	16.348
D009241	ipratropium	649	61098	63166	11313118	1.90246	1.76017	2.05626	16.2156
D000077333	telmisartan	356	26867	63459	11347349	2.36937	2.1335	2.6313	16.1243
D007548	isosorbide dinitrate	201	11499	63614	11362717	3.12223	2.71524	3.59023	15.9775
D005476	fluphenazine	72	1892	63743	11372324	6.78935	5.36493	8.59195	15.9429
D007099	imipramine	123	5127	63692	11369089	4.28235	3.58049	5.12181	15.926
D000068557	olmesartan medoxomil	452	38048	63363	11336168	2.12538	1.93651	2.33268	15.8787
C516519	NuvaRing	280	19238	63535	11354978	2.60119	2.31111	2.92767	15.8467
C100063	dyclonine	22	93	63793	11374123	42.1779	26.5002	67.1305	15.781
D004316	doxepin	191	10909	63624	11363307	3.12703	2.70964	3.60872	15.597
C093875	montelukast	879	92843	62936	11281373	1.69708	1.58729	1.81447	15.4999
D004464	econazole	65	1636	63750	11372580	7.08776	5.53093	9.08279	15.4766
C026352	propatyl nitrate	40	569	63775	11373647	12.5371	9.09738	17.2774	15.4542
D013881	thioridazine	55	1176	63760	11373040	8.34226	6.36508	10.9336	15.3704
D014147	tramadol	1228	141475	62587	11232741	1.55783	1.47193	1.64875	15.3182
D000493	allopurinol	972	106129	62843	11268087	1.6422	1.54095	1.7501	15.2773
D002220	carbamazepine	526	48115	63289	11326101	1.9564	1.79468	2.13269	15.2453
D017255	acitretin	107	4347	63708	11369869	4.39294	3.62569	5.32257	15.1118
D000077552	basiliximab	127	5854	63688	11368362	3.8725	3.24764	4.61758	15.08
C023754	tizanidine	357	28654	63458	11345562	2.22753	2.00616	2.47332	14.9972
D007190	indapamide	253	17481	63562	11356735	2.58589	2.28351	2.92832	14.9741
D000077211	zoledronic acid	764	79680	63051	11294536	1.71759	1.59879	1.84523	14.7913
D000077405	irbesartan	470	42287	63345	11331929	1.9883	1.81491	2.17826	14.7634
D007213	indomethacin	191	11715	63624	11362501	2.91168	2.52325	3.35991	14.6295
C011825	fluphenazine decanoate	38	605	63777	11373611	11.2011	8.06986	15.5474	14.4425
D008788	metolazone	163	9310	63652	11364906	3.12602	2.67703	3.65032	14.4075
C529054	dapagliflozin	205	13342	63610	11360874	2.74422	2.39011	3.1508	14.3212
D017336	loratadine	743	78756	63072	11295460	1.68956	1.57114	1.8169	14.1462
D006854	hydrocortisone	429	38521	63386	11335695	1.99166	1.8103	2.19118	14.1438
D005475	flupenthixol	63	1835	63752	11372381	6.12438	4.76366	7.87378	14.137
C028815	salmon calcitonin	91	3636	63724	11370580	4.46578	3.62654	5.49923	14.0899
D003348	cortisone	189	12089	63626	11362127	2.79188	2.41772	3.22394	13.9854
C010467	hydrotalcite	22	170	63793	11374046	23.0736	14.7986	35.9759	13.8505
D000068298	fluticasone	1858	240873	61957	11133343	1.38609	1.32335	1.45181	13.8141
D009661	nortriptyline	218	15173	63597	11359043	2.5662	2.24454	2.93395	13.7924
D000069583	pregabalin	1440	178759	62375	11195457	1.44586	1.37198	1.52372	13.7776
D008727	methotrexate	2300	308661	61515	11065555	1.34041	1.28556	1.3976	13.7445
D015725	fluconazole	462	43377	63353	11330839	1.90492	1.73748	2.0885	13.7288
D004008	diclofenac	784	85848	63031	11288368	1.63555	1.52382	1.75546	13.6287
D000077270	exenatide	677	71569	63138	11302647	1.69337	1.56931	1.82725	13.5683
C451734	etravirine	82	3242	63733	11370974	4.51268	3.62403	5.61923	13.4676
C041226	terazosin	185	12173	63630	11362043	2.71374	2.3465	3.13845	13.4574
D014805	vitamin B12	276	21798	63539	11352418	2.26225	2.00849	2.54807	13.4484
D010665	phenylpropanolamine	41	852	63774	11373364	8.58202	6.27262	11.7417	13.4408
D000077597	vildagliptin	129	7007	63686	11367209	3.286	2.76032	3.91179	13.376
C004470	butalbital	189	12743	63626	11361473	2.64844	2.29363	3.05813	13.2722
D019819	budesonide	915	105179	62900	11269037	1.55858	1.45969	1.66416	13.2698
D000069468	desvenlafaxine	288	23410	63527	11350806	2.19816	1.9565	2.46967	13.2551
D000658	amoxicillin	816	91587	62999	11282629	1.59563	1.48871	1.71024	13.2039
D061268	insulin lispro	808	90490	63007	11283726	1.5991	1.49143	1.71453	13.2007
D017292	doxazosin	327	28185	63488	11346031	2.07339	1.85873	2.31285	13.0767
D017332	cetirizine	790	88395	63025	11285821	1.60037	1.49146	1.71723	13.0767
D006140	guaifenesin	262	20815	63553	11353401	2.24861	1.99016	2.54063	13.0077
D007654	ketoconazole	152	9432	63663	11364784	2.87683	2.45039	3.37748	12.9088
D002707	chlordiazepoxide	108	5506	63707	11368710	3.50035	2.89291	4.23534	12.8835
C446481	aliskiren	157	9980	63658	11364236	2.80838	2.39831	3.28857	12.8223
D008152	loxapine	80	3344	63735	11370872	4.26815	3.41885	5.32843	12.8193
D004025	dicyclomine	206	15230	63609	11358986	2.4154	2.10468	2.77199	12.5522
D003630	daunorubicin	154	10046	63661	11364170	2.73648	2.33342	3.20916	12.383
C406545	pegvisomant	60	2118	63755	11372098	5.05303	3.90898	6.53191	12.3686
C105050	tegaserod	93	4556	63722	11369660	3.64215	2.96572	4.47286	12.331
D000077236	topiramate	584	62496	63231	11311720	1.6717	1.54031	1.8143	12.3035
D004872	ergocalciferol	405	39252	63410	11334964	1.8444	1.67188	2.03472	12.2175
D003061	codeine	573	61245	63242	11312971	1.67361	1.54088	1.81778	12.2151
D013739	testosterone	439	43682	63376	11330534	1.79675	1.635	1.9745	12.1745
D013148	spironolactone	776	89381	63039	11284835	1.55418	1.44752	1.6687	12.1561
D016572	cyclosporine	677	75929	63138	11298287	1.59552	1.47866	1.72162	12.0382
D000068656	mometasone furoate	467	47634	63348	11326582	1.75293	1.5997	1.92085	12.0265
D000068759	formoterol	784	90977	63031	11283239	1.54264	1.43729	1.65571	12.0116
D004176	dipyridamole	155	10471	63660	11363745	2.6424	2.25445	3.09711	11.9944
D002927	cimetidine	131	8176	63684	11366040	2.85963	2.40585	3.39899	11.9184
D017298	bisoprolol	807	94809	63008	11279407	1.52375	1.42112	1.6338	11.8387
D015122	6-mercaptopurine	202	15707	63613	11358509	2.29633	1.99831	2.63878	11.7214
D003078	colchicine	213	16942	63602	11357274	2.24501	1.96079	2.57043	11.7098
D013392	sucralfate	198	15359	63617	11358857	2.30178	2.00027	2.64874	11.6381
D016666	fluvoxamine	103	5791	63712	11368425	3.17368	2.61144	3.85697	11.6087
D006886	hydroxychloroquine	664	75452	63151	11298764	1.57452	1.45813	1.7002	11.5858
C007084	clindamycin phosphate	167	12087	63648	11362129	2.46645	2.11672	2.87397	11.5717
D002110	caffeine	349	33405	63466	11340811	1.86688	1.67954	2.07512	11.5703
C007734	flunisolide	57	2155	63758	11372061	4.71772	3.62622	6.13776	11.5553
D009761	nystatin	226	18609	63589	11355607	2.16877	1.90173	2.47331	11.5478
D002997	clomipramine	106	6137	63709	11368079	3.08202	2.54319	3.73502	11.4804
D000068299	salmeterol	1060	132963	62755	11241253	1.42804	1.34361	1.51779	11.4584
D003009	clorazepate dipotassium	106	6184	63709	11368032	3.05859	2.52388	3.70657	11.4033
D017308	etodolac	117	7215	63698	11367001	2.89381	2.41028	3.47434	11.3911
D061265	biphasic insulin	246	21169	63569	11353047	2.0754	1.82983	2.35393	11.3642
C020748	ferrous sulfate	426	43849	63389	11330367	1.73652	1.57797	1.911	11.2981
D003022	clotrimazole	125	8101	63690	11366115	2.75367	2.30737	3.2863	11.2277
D008939	mitotane	29	613	63786	11373603	8.43549	5.81182	12.2436	11.2188
C121345	desloratadine	154	11078	63661	11363138	2.48133	2.11609	2.90961	11.1868
D061267	insulin aspart	519	56822	63296	11317394	1.63313	1.49738	1.78118	11.0785
D000077408	modafinil	387	39252	63428	11334964	1.76193	1.59358	1.94806	11.0545
D016047	zalcitabine	19	245	63796	11373971	13.8263	8.66891	22.052	11.0278
D000077555	methylprednisolone acetate	83	4440	63732	11369776	3.33495	2.68365	4.14431	10.865
C477843	bicyclol	13	93	63802	11374123	24.9198	13.9468	44.5259	10.859
C085665	zaleplon	60	2620	63755	11371596	4.08467	3.16201	5.27657	10.7728
D000069547	cobicistat	100	6049	63715	11368167	2.94961	2.42034	3.59463	10.7201
D008276	magnesium hydroxide	228	19938	63587	11354278	2.04195	1.79163	2.32723	10.6995
D015736	felodipine	149	11025	63666	11363191	2.41213	2.0517	2.83587	10.6637
C011175	betamethasone dipropionate	90	5173	63725	11369043	3.10395	2.51969	3.82367	10.6458
D064704	levofloxacin	622	72509	63193	11301707	1.53417	1.41719	1.6608	10.5768
D005479	flurazepam	69	3406	63746	11370810	3.61362	2.84695	4.58675	10.5595
D002792	cholestyramine	114	7524	63701	11366692	2.70361	2.24671	3.25342	10.5304
D003084	colestipol	62	2860	63753	11371356	3.86667	3.00618	4.97347	10.5301
D053590	interleukin-1 receptor antagonist protein	94	5610	63721	11368606	2.98944	2.43779	3.66592	10.5217
D004155	diphenhydramine	784	96176	63031	11278040	1.45858	1.35899	1.56546	10.4614
D000077289	letrozole	287	27556	63528	11346660	1.86024	1.65557	2.0902	10.4376
D002710	chlorhexidine	135	9764	63680	11364452	2.46747	2.08165	2.92479	10.4114
D000068696	rilpivirine	75	3984	63740	11370232	3.35814	2.67196	4.22054	10.3875
D000077431	oxaprozin	47	1806	63768	11372410	4.6412	3.47389	6.20074	10.3852
D000077288	troglitazone	16	193	63799	11374023	14.7796	8.87539	24.6115	10.3512
D014750	vincristine	499	56052	63316	11318164	1.59137	1.45662	1.73859	10.2921
D016567	nizatidine	54	2342	63761	11371874	4.11229	3.13958	5.38637	10.2686
D002857	chromium	44	1636	63771	11372580	4.79629	3.55485	6.47126	10.2593
D003566	cytidine diphosphate choline	22	416	63793	11373800	9.42892	6.14065	14.478	10.2549
C008192	isometheptene	41	1446	63774	11372770	5.05636	3.70669	6.89747	10.2299
D064692	hyoscyamine	109	7259	63706	11366957	2.67925	2.21719	3.23761	10.2043
D000078308	tiagabine	39	1326	63776	11372890	5.24487	3.81417	7.21223	10.1976
D009173	mycophenolic acid	674	81274	63141	11292942	1.48321	1.37438	1.60067	10.1383
D001285	atropine	223	20116	63592	11354100	1.97931	1.73419	2.25907	10.1219
D000536	aluminum hydroxide	223	20238	63592	11353978	1.96736	1.72373	2.24542	10.0324
D001710	biotin	191	16415	63624	11357801	2.07714	1.80063	2.39611	10.0293
C562325	dolutegravir	134	10048	63681	11364168	2.37987	2.00656	2.82262	9.96012
D005447	fluocinonide	66	3414	63749	11370802	3.44825	2.70246	4.39985	9.95556
D000068577	nebivolol	273	26599	63542	11347617	1.83291	1.62648	2.06554	9.93898
C052035	trandolapril	80	4657	63735	11369559	3.06443	2.45644	3.82289	9.92524
D005907	gliclazide	237	22122	63578	11352094	1.9129	1.68268	2.17462	9.91399
D000069036	insulin glargine	1110	147356	62705	11226860	1.34869	1.27069	1.43147	9.84219
C509700	elvitegravir	82	4914	63733	11369302	2.97679	2.3928	3.70332	9.7904
D014859	warfarin	1343	183528	62472	11190688	1.31083	1.24161	1.3839	9.77833
C005522	cloxazolam	29	820	63786	11373396	6.30593	4.35387	9.13319	9.74374
D014221	triamcinolone	137	10579	63678	11363637	2.31102	1.95223	2.73575	9.73164
D000077592	maraviroc	47	2002	63768	11372214	4.18674	3.13486	5.59156	9.70001
D007336	isophane insulin	123	9110	63692	11365106	2.40921	2.0162	2.87884	9.67747
D009288	naproxen	1012	133148	62803	11241068	1.36042	1.2782	1.44793	9.67702
D004157	diphenoxylate	168	14160	63647	11360056	2.11762	1.81845	2.46602	9.65509
C017311	ferrate	422	47100	63393	11327116	1.60092	1.45415	1.7625	9.59214
D011803	quinine	117	8580	63698	11365636	2.43314	2.02705	2.92058	9.54436
D009568	nitrendipine	43	1765	63772	11372451	4.34458	3.21013	5.87993	9.51403
D013467	sulindac	53	2532	63762	11371684	3.73315	2.84371	4.90077	9.48703
C050199	anti-digoxin antibody	14	180	63801	11374036	13.8657	8.04896	23.8861	9.47578
D008614	pethidine	115	8424	63700	11365792	2.43579	2.02606	2.92838	9.47411
D000078330	oxcarbazepine	226	21393	63589	11352823	1.88607	1.65401	2.1507	9.47186
D005934	glucagon	45	1923	63770	11372293	4.17316	3.10493	5.6089	9.47034
D054709	lecithin	35	1235	63780	11372981	5.05348	3.61115	7.07191	9.44898
D008728	methotrimeprazine	90	5889	63725	11368327	2.72639	2.21368	3.35784	9.4366
C504234	siltuximab	11	102	63804	11374114	19.2248	10.3206	35.8113	9.31445
C437965	olmesartan	178	15777	63637	11358439	2.01375	1.73682	2.33482	9.27399
D016712	mupirocin	107	7810	63708	11366406	2.44434	2.01949	2.95858	9.17496
C010052	mizoribine	32	1127	63783	11373089	5.0629	3.56259	7.19505	9.04531
D010634	phenobarbital	172	15420	63643	11358796	1.99079	1.71266	2.31408	8.96803
D008787	metoclopramide	558	68150	63257	11306066	1.46343	1.34595	1.59115	8.91908
D008277	magnesium oxide	327	35563	63488	11338653	1.64217	1.47235	1.83159	8.90584
D004642	emodin	29	971	63786	11373245	5.32522	3.68038	7.70519	8.87292
C014182	salsalate	28	912	63787	11373304	5.47416	3.75809	7.97385	8.85887
D003561	cytarabine	329	35952	63486	11338264	1.63434	1.46581	1.82224	8.84693
C018279	sodium phosphate	33	1241	63782	11372975	4.74153	3.35541	6.70025	8.82181
D006830	hydralazine	221	21811	63594	11352405	1.80879	1.58395	2.06555	8.75108
D000527	prostaglandin E1	71	4445	63744	11369771	2.84904	2.2533	3.6023	8.74759
D015282	octreotide	227	22618	63588	11351598	1.79165	1.57171	2.04237	8.7266
D013806	theophylline	159	14137	63656	11360079	2.00716	1.71638	2.3472	8.72549
D010672	phenytoin	315	34328	63500	11339888	1.63869	1.46622	1.83145	8.70439
D000077338	latanoprost	271	28506	63544	11345710	1.69742	1.50566	1.91361	8.65081
D010098	oxycodone	1532	219367	62283	11154849	1.25078	1.18875	1.31605	8.62282
D011352	procyclidine	42	1955	63773	11372261	3.831	2.82176	5.20121	8.60965
D000077291	terbinafine	130	10873	63685	11363343	2.13335	1.79426	2.53653	8.57917
D015774	ganciclovir	89	6357	63726	11367859	2.49747	2.02572	3.07908	8.56896
D010419	pentamidine	59	3415	63756	11370801	3.08128	2.38181	3.98616	8.56631
D008550	melatonin	218	21740	63597	11352476	1.78999	1.56607	2.04593	8.5389
D013752	tetracycline	62	3716	63753	11370500	2.97574	2.31494	3.82516	8.51171
D012460	sulfasalazine	364	41530	63451	11332686	1.56543	1.41155	1.73609	8.48891
D000077734	gatifloxacin	63	3821	63752	11370395	2.94066	2.29229	3.77244	8.48753
D009544	niflumic acid	34	1390	63781	11372826	4.36155	3.10345	6.12967	8.48263
C029755	benzonatate	122	10047	63693	11364169	2.16655	1.81202	2.59045	8.48014
C058302	moexipril	25	796	63790	11373420	5.59971	3.76042	8.33863	8.47979
D004917	erythromycin	144	12668	63671	11361548	2.02838	1.72081	2.39093	8.42958
D000077786	torsemide	286	30969	63529	11343247	1.64894	1.46732	1.85303	8.40038
D003006	clopenthixol	50	2690	63765	11371526	3.31478	2.50561	4.38526	8.39298
D005277	fenfluramine	12	175	63803	11374041	12.2241	6.81058	21.9407	8.38846
C081643	candesartan	194	18908	63621	11355308	1.83128	1.58941	2.10996	8.37129
C054940	clidinium	45	2276	63770	11371940	3.52581	2.62466	4.73634	8.36781
D013627	talc	23	704	63792	11373512	5.82483	3.8449	8.82434	8.31467
C542859	aclidinium	82	5802	63733	11368414	2.52099	2.02697	3.13542	8.30924
D005445	flunitrazepam	83	5940	63732	11368276	2.49246	2.00671	3.0958	8.25744
D014282	trihexyphenidyl	69	4535	63746	11369681	2.71373	2.13925	3.4425	8.22593
C005419	oxybutynin	305	33933	63510	11340283	1.60494	1.43345	1.79695	8.20563
C469709	rasburicase	36	1625	63779	11372591	3.95031	2.83896	5.49671	8.15068
D002433	cefaclor	38	1788	63777	11372428	3.7897	2.74801	5.22626	8.12448
C542574	levamlodipine	12	191	63803	11374025	11.2001	6.24988	20.0711	8.11714
D000069605	olopatadine	102	8137	63713	11366079	2.23624	1.83925	2.71891	8.07116
D008911	minocycline	139	12483	63676	11361733	1.98685	1.68068	2.34879	8.04088
C018861	carbetapentane	9	98	63806	11374118	16.3709	8.27126	32.4021	8.02555
D001960	bromazepam	147	13590	63668	11360626	1.9301	1.64026	2.27115	7.92075
D002117	calcitriol	169	16437	63646	11357779	1.83479	1.57647	2.13544	7.83949
C027696	acipimox	9	108	63806	11374108	14.8551	7.52541	29.3237	7.77694
D000069476	linagliptin	156	14888	63659	11359328	1.86974	1.59658	2.18964	7.76613
D020911	ketorolac tromethamine	127	11456	63688	11362760	1.97787	1.66024	2.35626	7.63614
D000077407	cilostazol	105	8894	63710	11365322	2.10604	1.73716	2.55325	7.58116
D015784	betaxolol	40	2135	63775	11372081	3.34081	2.44324	4.56812	7.55595
D004878	ergotamine	21	704	63794	11373512	5.31816	3.44533	8.20904	7.54513
D009582	nitrofurantoin	178	17982	63637	11356234	1.76647	1.52371	2.04792	7.5434
D009248	nadolol	81	6227	63734	11367989	2.32016	1.86323	2.88916	7.52121
D000077768	ciclopirox	35	1737	63780	11372479	3.59285	2.57084	5.02114	7.48922
D014292	trimetazidine	61	4141	63754	11370075	2.62712	2.04005	3.38314	7.48533
D009428	netilmicin	10	156	63805	11374060	11.4271	6.02898	21.6585	7.46709
D012841	simethicone	71	5204	63744	11369012	2.43335	1.92504	3.07587	7.4384
C056498	aceclofenac	22	788	63793	11373428	4.97754	3.25828	7.604	7.42363
C030691	gluconic acid	49	3001	63766	11371215	2.91171	2.19538	3.86176	7.41802
D016595	misoprostol	143	13704	63672	11360512	1.86182	1.57872	2.19569	7.38599
D045165	testosterone congener	97	8153	63718	11366063	2.12228	1.73698	2.59304	7.3619
D010431	pentoxifylline	68	4944	63747	11369272	2.45303	1.9307	3.11667	7.34528
D007501	iron	47	2845	63768	11371371	2.94595	2.20798	3.93057	7.34396
D010894	piroxicam	74	5599	63741	11368617	2.35727	1.87391	2.96532	7.32406
D014229	triazolam	86	6929	63729	11367287	2.21385	1.78949	2.73884	7.31982
C069207	calcium ascorbate	27	1160	63788	11373056	4.14996	2.83333	6.07842	7.30853
C055267	tandospirone	14	341	63801	11373875	7.31905	4.28854	12.4911	7.29859
C037815	terconazole	21	749	63794	11373467	4.99862	3.23954	7.7129	7.27169
D013866	thioguanine	40	2241	63775	11371975	3.18276	2.32796	4.35142	7.25551
D002981	clindamycin	224	24574	63591	11349642	1.62689	1.42602	1.85606	7.23817
D020117	cisapride	25	1032	63790	11373184	4.31907	2.90445	6.42268	7.22678
D007741	labetalol	117	10669	63698	11363547	1.95637	1.63024	2.34773	7.21287
D001712	biperiden	77	6017	63738	11368199	2.28246	1.82273	2.85816	7.19138
D012978	sodium oxybate	410	51203	63405	11323013	1.42997	1.29713	1.57641	7.18996
C041075	rilmazafone	23	902	63792	11373314	4.54613	3.00518	6.87723	7.17009
D008063	thioctic acid	51	3366	63764	11370850	2.70193	2.04895	3.56299	7.04237
C515050	zopiclone	279	32612	63536	11341604	1.52715	1.35703	1.71859	7.02679
D000077560	enfuvirtide	43	2615	63772	11371601	2.93216	2.16906	3.96373	6.99448
D010404	penicillin V	80	6497	63735	11367719	2.1962	1.76141	2.73833	6.98944
D012837	silver sulfadiazine	37	2077	63778	11372139	3.17641	2.29465	4.39701	6.96637
D017275	isradipine	25	1104	63790	11373112	4.03736	2.71584	6.00193	6.89894
D054199	pseudoephedrine	240	27365	63575	11346851	1.56533	1.37821	1.77785	6.89863
D002747	chlorpropamide	10	192	63805	11374024	9.28449	4.9163	17.5339	6.8695
D000069058	vardenafil	91	7944	63724	11366272	2.04323	1.66154	2.51259	6.77268
D012643	selenium	48	3204	63767	11371012	2.67148	2.00875	3.55286	6.75493
C021322	prednisolone succinate	117	11135	63698	11363081	1.87442	1.56202	2.24929	6.75448
D000077190	interferon alpha-2	78	6445	63737	11367771	2.15852	1.72637	2.69884	6.75049
D002738	chloroquine	37	2156	63778	11372060	3.06	2.21078	4.23542	6.74348
D010696	phloroglucinol	50	3427	63765	11370789	2.60174	1.96771	3.44006	6.70982
D001623	betamethasone	149	15392	63666	11358824	1.7271	1.46948	2.02988	6.63041
C040972	saw palmetto extract	63	4848	63752	11369368	2.3175	1.8073	2.97174	6.62501
D000077715	nateglinide	52	3689	63763	11370527	2.51366	1.91156	3.30542	6.59774
D003891	desipramine	28	1422	63787	11372794	3.5107	2.415	5.10352	6.57925
D001726	bisacodyl	141	14465	63674	11359751	1.73903	1.47297	2.05315	6.53142
D000081226	sennoside	351	44124	63464	11330092	1.42016	1.2782	1.5779	6.52774
D016559	tacrolimus	588	80105	63227	11294111	1.31119	1.20857	1.42253	6.51576
D010645	phentermine	82	7096	63733	11367120	2.06104	1.65761	2.56265	6.50728
C118563	clevidipine	10	225	63805	11373991	7.92274	4.20494	14.9277	6.40383
D020909	acarbose	64	5109	63751	11369107	2.234	1.74568	2.85893	6.38727
C025130	quazepam	18	706	63797	11373510	4.54529	2.84681	7.25714	6.34252
C038501	nomegestrol acetate	14	447	63801	11373769	5.58338	3.27975	9.50506	6.33574
D006143	guanabenz	8	144	63807	11374072	9.90319	4.85914	20.1832	6.31183
C058254	sibutramine	34	2044	63781	11372172	2.96586	2.1131	4.16275	6.28548
D001621	betahistine	65	5292	63750	11368924	2.19045	1.71495	2.79778	6.28001
C012655	nimesulide	36	2238	63779	11371978	2.86814	2.06326	3.987	6.27
C020960	brotizolam	91	8388	63724	11365828	1.935	1.57363	2.37935	6.2587
D014801	vitamin A	72	6118	63743	11368098	2.09884	1.66347	2.64814	6.25064
D019357	potassium citrate	62	4987	63753	11369229	2.21709	1.72566	2.84846	6.22762
C003884	piascledine	20	876	63795	11373340	4.07031	2.61276	6.34097	6.20621
D017291	clarithromycin	263	31972	63552	11342244	1.4681	1.3	1.65794	6.18872
D000077595	famciclovir	43	2963	63772	11371253	2.58771	1.9148	3.49709	6.18781
D008656	mestranol	20	891	63795	11373325	4.00178	2.56898	6.23369	6.13229
C020976	azelastine	121	12326	63694	11361890	1.75112	1.46379	2.09484	6.12697
D010417	pentaerythritol tetranitrate	13	416	63802	11373800	5.57085	3.20739	9.67589	6.09755
D015742	propofol	185	21033	63630	11353183	1.56937	1.35762	1.81416	6.09425
D013999	timolol	220	25972	63595	11348244	1.51155	1.3234	1.72645	6.09152
C009927	estropipate	33	2020	63782	11372196	2.91279	2.06484	4.10895	6.09045
C003237	proxyphylline	16	611	63799	11373605	4.66835	2.84161	7.66941	6.08333
C107201	tipranavir	25	1305	63790	11372911	3.41545	2.29905	5.07397	6.08238
D015032	zinc	96	9187	63719	11365029	1.8638	1.52407	2.27926	6.06421
D000077409	tamsulosin	588	81655	63227	11292561	1.28613	1.18547	1.39533	6.05198
C005865	troxerutin	16	623	63799	11373593	4.57842	2.78721	7.52076	6.00801
D000241	adenosine	31	1863	63784	11372353	2.96679	2.08018	4.2313	6.00365
D000077562	valganciclovir	103	10181	63712	11364035	1.80451	1.48592	2.1914	5.95589
C020243	calcium phosphate	38	2587	63777	11371629	2.61906	1.90112	3.60814	5.89034
D000077267	fulvestrant	115	11829	63700	11362387	1.73412	1.44294	2.08407	5.86971
W104	green tea leaf	21	1029	63794	11373187	3.63837	2.36178	5.60497	5.85812
C021988	deflazacort	61	5125	63754	11369091	2.12253	1.6488	2.73237	5.84062
C004858	diphenidol	13	454	63802	11373762	5.10455	2.94098	8.85977	5.79456
C524142	mipomersen	10	276	63805	11373940	6.45873	3.43649	12.1389	5.79453
C035058	azulene sulfonate sodium	43	3152	63772	11371064	2.4325	1.80019	3.28692	5.78775
D000077465	cabergoline	58	4819	63757	11369397	2.14625	1.65649	2.78082	5.77904
C029617	ethyl loflazepate	26	1480	63789	11372736	3.13207	2.1252	4.61596	5.76988
D004318	doxycycline	289	36711	63526	11337505	1.40497	1.25108	1.57779	5.74465
D006024	glycopyrrolate	84	7999	63731	11366217	1.87288	1.51038	2.32237	5.71719
D008972	molindone	5	64	63810	11374152	13.9258	5.60453	34.602	5.67163
D013469	sulpiride	53	4321	63762	11369895	2.18719	1.66801	2.86796	5.66058
D015737	nisoldipine	23	1246	63792	11372970	3.29092	2.17853	4.97131	5.65963
D005050	etretinate	9	236	63806	11373980	6.798	3.49352	13.2282	5.6429
C013150	nifuroxazide	9	236	63806	11373980	6.798	3.49352	13.2282	5.6429
D011342	procainamide	10	291	63805	11373925	6.1258	3.2612	11.5066	5.63521
C019179	sodium feredetate	10	292	63805	11373924	6.10482	3.25015	11.4668	5.62487
D000068876	fingolimod	498	68998	63317	11305218	1.2887	1.17956	1.40794	5.61773
D009640	norethindrone	186	21941	63629	11352275	1.51246	1.30893	1.74765	5.6107
D000657	amoxapine	16	692	63799	11373524	4.12188	2.51083	6.76662	5.60017
D000069465	febuxostat	125	13480	63690	11360736	1.65408	1.38673	1.97296	5.59505
D008776	methylprednisolone hemisuccinate	163	18783	63652	11355433	1.54815	1.32668	1.8066	5.54892
D011339	probenecid	21	1104	63794	11373112	3.39117	2.20196	5.22263	5.54275
D011224	prazosin	61	5358	63754	11368858	2.03019	1.57717	2.61333	5.49683
D002034	bumetanide	139	15532	63676	11358684	1.59639	1.35064	1.88686	5.48417
D010890	pirenzepine	13	498	63802	11373718	4.65353	2.68294	8.07147	5.47247
D011324	primidone	70	6492	63745	11367724	1.92286	1.51916	2.43383	5.43796
D004298	dopamine	56	4811	63759	11369405	2.07563	1.59474	2.70152	5.43088
C055085	calcipotriene	73	6884	63742	11367332	1.8911	1.50142	2.38191	5.41217
C062735	zafirlukast	30	1978	63785	11372238	2.7041	1.88539	3.87832	5.40646
C052018	cefprozil	18	887	63797	11373329	3.61773	2.26855	5.76931	5.40011
D002990	clobetasol	140	15793	63675	11358423	1.58129	1.33867	1.86789	5.39223
D012601	scopolamine	66	6039	63749	11368177	1.94893	1.52895	2.48427	5.38886
C015121	dexbrompheniramine	7	156	63808	11374060	7.9986	3.75083	17.0569	5.38152
C065927	cilnidipine	31	2087	63784	11372129	2.64831	1.85745	3.7759	5.38145
D000069458	ranolazine	134	14996	63681	11359220	1.59393	1.3444	1.88976	5.36708
D010423	pentazocine	30	1999	63785	11372217	2.67569	1.86563	3.83746	5.34947
C502994	saxagliptin	79	7693	63736	11366523	1.83136	1.46708	2.28609	5.34719
D000077603	nandrolone decanoate	8	208	63807	11374008	6.85602	3.38353	13.8923	5.34297
C093622	rizatriptan	85	8475	63730	11365741	1.78868	1.44438	2.21505	5.33075
C001671	magnesium trisilicate	89	9002	63726	11365214	1.76324	1.43079	2.17295	5.32057
D003005	clopamide	7	160	63808	11374056	7.79863	3.65855	16.6237	5.31884
C025910	dimethyl sulfone	20	1078	63795	11373138	3.30754	2.1251	5.1479	5.29982
C033214	Smectite	27	1727	63788	11372489	2.78733	1.90573	4.07676	5.28423
D014238	trichloroacetic acid	4	46	63811	11374170	15.4998	5.57938	43.0593	5.25767
D011736	pyridoxine	78	7663	63737	11366553	1.81524	1.45212	2.26915	5.23585
C060344	dolasetron	25	1555	63790	11372661	2.86628	1.93054	4.25558	5.22225
D020913	perindopril	248	31711	63567	11342505	1.39547	1.23126	1.58157	5.21713
C021650	hydrocortisone acetate	37	2803	63778	11371413	2.35354	1.70146	3.25554	5.17086
D010110	oxymetholone	6	124	63809	11374092	8.6251	3.8013	19.5703	5.15439
D011530	protriptyline	13	547	63802	11373669	4.23665	2.44413	7.34379	5.1443
C425944	cefcapene pivoxil	24	1489	63791	11372727	2.87357	1.91973	4.30133	5.12901
D000551	ambroxol	60	5502	63755	11368714	1.94459	1.5076	2.50824	5.1212
D017828	rifabutin	25	1589	63790	11372627	2.80494	1.88936	4.16423	5.11583
D000077410	aluminum chloride	8	227	63807	11373989	6.28215	3.10372	12.7156	5.10829
C086827	tazarotene	17	868	63798	11373348	3.49149	2.16033	5.64287	5.10481
C053539	penciclovir	9	286	63806	11373930	5.60952	2.88893	10.8922	5.09352
D001379	azathioprine	366	49978	63449	11324238	1.30703	1.17897	1.44901	5.08925
C059451	lornoxicam	14	633	63801	11373583	3.9427	2.32151	6.69604	5.07667
D019207	beta-carotene	15	712	63800	11373504	3.75565	2.25202	6.26321	5.07123
C060343	lercanidipine	112	12365	63703	11361851	1.61552	1.34105	1.94617	5.04897
C575086	tofogliflozin	5	88	63810	11374128	10.1278	4.11302	24.9386	5.03586
D002939	ciprofloxacin	514	73388	63301	11300828	1.25037	1.14606	1.36417	5.0277
D010406	penicillin	56	5088	63759	11369128	1.96258	1.50801	2.55417	5.01596
D008525	medroxyprogesterone	48	4131	63767	11370085	2.07183	1.55859	2.75407	5.01578
D013827	thiabendazole	7	182	63808	11374034	6.85592	3.22248	14.5862	4.99789
D004949	estazolam	30	2144	63785	11372072	2.4947	1.73975	3.57724	4.97127
D000584	amiloride	75	7512	63740	11366704	1.78044	1.41805	2.23545	4.96811
D000077276	lycopene	9	300	63806	11373916	5.34773	2.75541	10.3789	4.95588
D011374	progesterone	120	13605	63695	11360611	1.57318	1.31419	1.88321	4.93709
D000068238	lubiprostone	65	6273	63750	11367943	1.84774	1.44697	2.3595	4.92197
D000077213	lamotrigine	604	88136	63211	11286080	1.22358	1.12905	1.32603	4.91883
D013409	sulfacetamide	20	1176	63795	11373040	3.03188	1.94865	4.71728	4.91801
C488804	lithium acetate	9	304	63806	11373912	5.27737	2.7195	10.2411	4.91767
D016593	terfenadine	6	139	63809	11374077	7.69433	3.39802	17.4227	4.89342
C040738	cefuroxime axetil	58	5430	63757	11368786	1.90465	1.47027	2.46735	4.87861
D000068580	varenicline	551	79789	63264	11294427	1.23287	1.13337	1.3411	4.87593
D053626	atovaquone	59	5568	63756	11368648	1.88947	1.46179	2.44229	4.85957
C522667	Asenapine	75	7624	63740	11366592	1.75427	1.39723	2.20256	4.84092
C110422	magnesium citrate	32	2417	63783	11371799	2.36046	1.6653	3.34583	4.82539
D002434	cefadroxil	21	1298	63794	11372918	2.88428	1.87395	4.4393	4.81462
C043482	moxonidine	43	3663	63772	11370553	2.09307	1.54942	2.82746	4.81373
D000069582	eszopiclone	163	19904	63652	11354312	1.46082	1.25189	1.70462	4.81287
D002515	cephradine	8	254	63807	11373962	5.61435	2.77733	11.3494	4.80459
C517782	pasireotide	23	1498	63792	11372718	2.73725	1.81315	4.13232	4.79167
D004976	ethacrynic acid	10	385	63805	11373831	4.63011	2.47126	8.67489	4.78434
D003622	dapsone	59	5627	63756	11368589	1.86965	1.44647	2.41663	4.77929
C032758	trolamine salicylate	12	530	63803	11373686	4.03613	2.27746	7.15286	4.77917
C012755	elcatonin	10	386	63805	11373830	4.61811	2.46491	8.65224	4.7764
D001553	benzbromarone	21	1310	63794	11372906	2.85785	1.85684	4.39849	4.77314
D008795	metronidazole	319	43578	63496	11330638	1.30627	1.16971	1.45876	4.7426
C014477	diflorasone diacetate	9	323	63806	11373893	4.96693	2.56096	9.63324	4.74245
D011239	prednisolone	788	118664	63027	11255552	1.1859	1.10518	1.27251	4.74085
C070669	lithium citrate	8	261	63807	11373955	5.46377	2.70362	11.0418	4.73081
D011341	probucol	8	261	63807	11373955	5.46377	2.70362	11.0418	4.73081
C107057	faropenem	6	150	63809	11374066	7.13007	3.15274	16.125	4.71793
D010303	paromomycin	5	103	63810	11374113	8.6529	3.52648	21.2316	4.712
D007792	lactulose	213	27466	63602	11346750	1.38352	1.20875	1.58355	4.71169
C030312	polycarbophil	37	3026	63778	11371190	2.18006	1.57629	3.01509	4.71053
D000077556	alitretinoin	4	63	63811	11374153	11.3173	4.11925	31.0934	4.70544
D014810	vitamin E	14	704	63801	11373512	3.54505	2.08857	6.01722	4.68836
D011405	propafenone	69	6981	63746	11367235	1.76252	1.39027	2.23444	4.6821
D001310	auranofin	7	207	63808	11374009	6.0279	2.83808	12.8029	4.6742
D004997	ethinyl estradiol	810	122584	63005	11251632	1.18003	1.10076	1.265	4.66591
D010869	pindolol	15	796	63800	11373420	3.3593	2.01548	5.59911	4.64888
C569381	levomefolate	35	2840	63780	11371376	2.19724	1.57425	3.06679	4.62746
D042724	esterified estrogen	18	1069	63797	11373147	3.00175	1.88378	4.78321	4.62408
C020549	zomepirac	3	33	63812	11374183	16.2041	4.96948	52.8372	4.61874
C054999	mofezolac	2	10	63813	11374206	35.6486	7.81058	162.705	4.61358
C545373	ponatinib	60	5896	63755	11368320	1.81458	1.40694	2.34033	4.59
C087896	reteplase	13	642	63802	11373574	3.6097	2.08441	6.25113	4.58155
C021137	alclometasone dipropionate	10	415	63805	11373801	4.29539	2.29393	8.04315	4.55426
D014299	trimipramine	23	1577	63792	11372639	2.60011	1.72258	3.92468	4.5488
C007630	estradiol cypionate	11	490	63804	11373726	4.00176	2.20147	7.27428	4.54812
D004061	diflunisal	12	570	63803	11373646	3.75288	2.11857	6.64793	4.53346
D009266	nalbuphine	19	1188	63796	11373028	2.85115	1.81198	4.48628	4.53016
D001414	bacitracin	45	4084	63770	11370132	1.96461	1.46434	2.63578	4.50367
C014546	ethynodiol	10	423	63805	11373793	4.21415	2.25086	7.88993	4.49559
C547512	eldecalcitol	28	2123	63787	11372093	2.35134	1.61942	3.41408	4.49365
C014792	reproterol	3	36	63812	11374180	14.8538	4.57412	48.2354	4.49007
D010862	pilocarpine	40	3506	63775	11370710	2.03416	1.48932	2.77832	4.46417
C007333	dichloralantipyrine	4	72	63811	11374144	9.90263	3.61798	27.1041	4.46316
D010074	oxandrolone	9	362	63806	11373854	4.4318	2.28726	8.58706	4.4116
D010624	phenelzine	21	1420	63794	11372796	2.63644	1.71344	4.05666	4.40928
D004400	dyphylline	7	230	63808	11373986	5.4251	2.55742	11.5084	4.40726
D019818	clavulanic acid	324	45214	63491	11329002	1.27865	1.14597	1.4267	4.39753
D011739	pyrimethamine	21	1426	63794	11372790	2.62535	1.70625	4.03953	4.39024
C059240	cevimeline	25	1841	63790	11372375	2.42094	1.63138	3.59264	4.39022
D010076	oxazepam	140	17203	63675	11357013	1.45151	1.22887	1.71448	4.38605
D013015	sotalol	121	14456	63694	11359760	1.49282	1.24804	1.78562	4.38487
C570240	empagliflozin	132	16048	63683	11358168	1.46703	1.23586	1.74144	4.38054
C024523	arotinolol	9	366	63806	11373850	4.38336	2.26246	8.49246	4.37962
D010434	pepsin A	4	76	63811	11374140	9.38144	3.43235	25.6418	4.36396
D008139	loperamide	331	46413	63484	11327803	1.27254	1.14181	1.41823	4.35793
C084584	propericiazine	11	528	63804	11373688	3.71375	2.04399	6.74754	4.30655
D000069057	insulin detemir	220	29313	63595	11344903	1.33888	1.17229	1.52913	4.30496
C017576	norgestimate	105	12278	63710	11361938	1.52513	1.25838	1.84842	4.30311
C031049	teprenone	57	5743	63758	11368473	1.76972	1.36317	2.29752	4.28645
D010646	phentolamine	7	242	63808	11373974	5.15608	2.43194	10.9317	4.27784
C010969	gliquidone	9	381	63806	11373835	4.21078	2.17406	8.15556	4.2626
C029797	doxofylline	7	245	63808	11373971	5.09294	2.40247	10.7964	4.24644
D002976	clenbuterol	26	2006	63789	11372210	2.31069	1.56925	3.40245	4.24239
C069248	prothipendyl	15	888	63800	11373328	3.01124	1.80754	5.01652	4.23329
D002116	calcitonin	17	1077	63798	11373139	2.81389	1.74263	4.54368	4.2318
D000068817	epoetin alfa	191	25055	63624	11349161	1.35982	1.17913	1.5682	4.22528
D002040	levobunolol	11	542	63804	11373674	3.61781	1.9915	6.57221	4.22176
D012968	etidronic acid	18	1180	63797	11373036	2.71936	1.70718	4.33165	4.21173
D002193	cantharidin	2	15	63813	11374201	23.7657	5.43461	103.928	4.20871
D010479	pergolide	14	804	63801	11373412	3.1041	1.82996	5.26538	4.20138
D013993	tilidine	36	3174	63779	11371042	2.02217	1.45582	2.80886	4.2001
C013855	bromopride	10	466	63805	11373750	3.82528	2.04452	7.15707	4.19748
D011112	polymyxin B	40	3659	63775	11370557	1.94908	1.42713	2.66191	4.19654
D017258	medroxyprogesterone acetate	252	34494	63563	11339722	1.30333	1.15115	1.47563	4.18199
D010868	pimozide	12	636	63803	11373580	3.36341	1.89987	5.95437	4.16233
C018986	ipriflavone	4	85	63811	11374131	8.3881	3.07711	22.8657	4.15682
C102817	voglibose	42	3931	63773	11370285	1.90494	1.40537	2.58208	4.15301
D006206	halcinonide	5	135	63810	11374081	6.60182	2.70388	16.1191	4.14403
C072379	repaglinide	89	10212	63726	11364004	1.55415	1.26127	1.91504	4.13885
D014049	tolperisone	11	560	63804	11373656	3.50152	1.92786	6.35973	4.11581
D002438	cefoperazone	27	2169	63788	11372047	2.21924	1.51822	3.24393	4.11578
C084831	isopropamide iodide	4	87	63811	11374129	8.19527	3.00793	22.3285	4.11349
D014204	trenbolone acetate	4	87	63811	11374129	8.19527	3.00793	22.3285	4.11349
C019476	mecobalamin	59	6157	63756	11368059	1.70863	1.32205	2.20825	4.09327
D002440	cefoxitin	13	740	63802	11373476	3.13163	1.80966	5.41931	4.07984
D008012	lidocaine	361	51907	63454	11322309	1.24096	1.1186	1.37671	4.07605
D003898	desonide	29	2416	63786	11371800	2.13996	1.48373	3.08641	4.07167
C004686	clocortolone	4	89	63811	11374127	8.01111	2.94179	21.8159	4.07105
D001971	bromocriptine	28	2303	63787	11371913	2.16753	1.4931	3.14659	4.0679
C521273	azilsartan	6	199	63809	11374017	5.3744	2.38565	12.1075	4.05826
D000547	amantadine	110	13298	63705	11360918	1.47518	1.22259	1.77997	4.05734
C010827	dezocine	3	48	63812	11374168	11.1403	3.46985	35.7671	4.05048
D002794	choline	7	267	63808	11373949	4.67329	2.20641	9.8983	4.02673
D002744	chlorpheniramine	108	13058	63707	11361158	1.47497	1.2203	1.78278	4.01883
D015034	zinc oxide	16	1039	63799	11373177	2.74519	1.67536	4.49817	4.00816
C089750	zolmitriptan	49	4915	63766	11369301	1.77753	1.34142	2.35543	4.00512
D014237	trichlormethiazide	31	2684	63784	11371532	2.05914	1.44506	2.93418	3.99755
C009118	pirbuterol	16	1043	63799	11373173	2.73466	1.66896	4.48085	3.99302
C000596027	baricitinib	19	1357	63796	11372859	2.49603	1.587	3.92576	3.95889
C072774	lanoconazole	4	95	63811	11374121	7.50514	2.75975	20.4102	3.94878
D014047	tolnaftate	10	506	63805	11373710	3.52287	1.88387	6.58784	3.9431
C052785	rebamipide	102	12294	63713	11361922	1.47955	1.21739	1.79817	3.93693
D061266	short-acting insulin	6	211	63809	11374005	5.06874	2.25149	11.4112	3.92022
D000068677	sildenafil	591	89700	63224	11284516	1.17597	1.08418	1.27553	3.90943
C084783	pipothiazine	5	151	63810	11374065	5.90228	2.42146	14.3867	3.90549
C060022	indomethacin farnesil	4	98	63811	11374118	7.27539	2.67692	19.7732	3.89027
D010126	ozone	2	20	63813	11374196	17.8243	4.16604	76.2606	3.88409
C016600	ferrous citrate	41	3973	63774	11370243	1.83989	1.35247	2.50297	3.88278
C008865	phenyltoloxamine	6	215	63809	11374001	4.97444	2.21006	11.1965	3.87586
C003321	polystyrene sulfonate	56	5934	63759	11368282	1.68265	1.29318	2.18941	3.87415
C079363	borage oil	5	154	63810	11374062	5.7873	2.37495	14.1025	3.86342
D015575	roxithromycin	16	1079	63799	11373137	2.64341	1.61347	4.3308	3.85929
C046649	ropinirole	185	24830	63630	11349386	1.32894	1.14974	1.53607	3.8481
D014580	ursodeoxycholic acid	170	22581	63645	11351635	1.34276	1.15447	1.56177	3.82334
D010426	pentosan sulfuric polyester	51	5309	63764	11368907	1.71278	1.29983	2.25691	3.82307
D002217	carbachol	10	528	63805	11373688	3.37608	1.80583	6.31174	3.81137
D002936	cinnarizine	12	707	63803	11373509	3.02563	1.70998	5.35353	3.80268
D014212	tretinoin	54	5724	63761	11368492	1.68206	1.28651	2.19924	3.80185
D000069056	lurasidone	97	11738	63718	11362478	1.47363	1.20653	1.79986	3.80012
D004109	dilazep	7	294	63808	11373922	4.2441	2.00554	8.98133	3.77958
D009599	nitroprusside	10	534	63805	11373682	3.33814	1.78565	6.24041	3.77637
C501844	dimethicone	107	13222	63708	11360994	1.44314	1.19294	1.74583	3.77602
D004206	disopyramide	19	1419	63796	11372797	2.38696	1.51786	3.7537	3.76664
D019287	zinc sulfate	23	1863	63792	11372353	2.20089	1.45876	3.32058	3.75944
D000077185	resveratrol	11	628	63804	11373588	3.12236	1.72017	5.66754	3.74331
D000086	acetazolamide	46	4711	63769	11369505	1.74091	1.30201	2.32776	3.74062
D000077487	pramipexole	179	24127	63636	11350089	1.32326	1.14208	1.53318	3.72843
D017373	cyproterone acetate	22	1766	63793	11372450	2.22082	1.45839	3.38183	3.71864
D008278	magnesium sulfate	90	10849	63725	11363367	1.47928	1.20196	1.82059	3.6967
D003687	dehydroepiandrosterone	31	2838	63784	11371378	1.94738	1.36678	2.77462	3.68984
D002753	chlorzoxazone	20	1554	63795	11372662	2.29432	1.47593	3.56651	3.68959
D015310	cefotiam	12	732	63803	11373484	2.92229	1.65184	5.16984	3.68436
D000069557	travoprost	76	8869	63739	11365347	1.52798	1.21899	1.91529	3.67794
D011346	prochlorperazine	252	35613	63563	11338603	1.26226	1.11488	1.42911	3.67689
D000070	acebutolol	41	4105	63774	11370111	1.7807	1.30903	2.42234	3.67517
D005666	fursultiamin	11	642	63804	11373574	3.05426	1.68284	5.54332	3.67151
D003913	dextroamphetamine	272	38796	63543	11335420	1.2507	1.10981	1.40947	3.66866
C013983	vinpocetine	9	467	63806	11373749	3.43532	1.77618	6.64428	3.66691
C004649	carbinoxamine	6	235	63809	11373981	4.55107	2.02386	10.234	3.6652
C409045	almotriptan	14	932	63801	11373284	2.67775	1.5796	4.53936	3.65768
C044610	etizolam	62	6942	63753	11367274	1.59244	1.24001	2.04504	3.6455
C033069	methyl salicylate	6	237	63809	11373979	4.51267	2.00696	10.1468	3.64509
D004060	diflucortolone	5	171	63810	11374045	5.21195	2.14183	12.6828	3.63869
C557837	Beef-Pork Regular Insulin	4	112	63811	11374104	6.36596	2.34806	17.2591	3.63743
D000078764	milnacipran	67	7646	63748	11366570	1.56244	1.22829	1.98749	3.6349
C026535	bucillamine	18	1357	63797	11372859	2.36462	1.48516	3.76487	3.62681
D013012	sorbitol	12	749	63803	11373467	2.85595	1.61452	5.05196	3.60614
C013172	gamma-oryzanol	3	64	63812	11374152	8.35522	2.62488	26.5954	3.5936
C053090	epinastine	24	2053	63791	11372163	2.08404	1.3935	3.11677	3.57585
D017313	fenretinide	2	26	63813	11374190	13.711	3.25414	57.7697	3.56795
C545685	niraparib	54	5934	63761	11368282	1.6225	1.24101	2.12127	3.53888
D005039	etilefrine	7	327	63808	11373889	3.81579	1.80473	8.06783	3.50554
D000990	antithrombin III	12	772	63803	11373444	2.77086	1.56662	4.90078	3.50302
D013831	thiamine	69	8059	63746	11366157	1.52661	1.20437	1.93507	3.49729
D000077525	cefdinir	54	5971	63761	11368245	1.61245	1.23332	2.10811	3.4935
C053742	roxatidine	9	497	63806	11373719	3.22795	1.66959	6.24085	3.4839
C028498	evening primrose oil	18	1405	63797	11372811	2.28383	1.43457	3.63586	3.48108
C008088	alfacalcidol	91	11251	63724	11362965	1.44224	1.17323	1.77294	3.47681
C038131	epalrestat	10	589	63805	11373627	3.02642	1.61977	5.65463	3.47222
D019290	megestrol acetate	68	7946	63747	11366270	1.52587	1.2017	1.93749	3.46792
D009567	nitrazepam	42	4375	63773	11369841	1.71155	1.26291	2.31957	3.465
D007660	ketoprofen	94	11710	63721	11362506	1.4314	1.16829	1.75378	3.46088
D001964	bromhexine	19	1526	63796	11372690	2.21957	1.41171	3.48973	3.45346
C007975	hydrocortisone butyrate	17	1308	63798	11372908	2.31689	1.43579	3.7387	3.44159
D005437	flucytosine	11	696	63804	11373520	2.81728	1.55288	5.11122	3.40815
D012103	batroxobin	3	72	63812	11374144	7.42686	2.33996	23.5723	3.4027
C035287	prednicarbate	6	264	63809	11373952	4.05114	1.80354	9.09971	3.38838
C062765	dorzolamide	92	11513	63723	11362703	1.4249	1.16044	1.74964	3.38051
D006820	hyaluronic acid	47	5106	63768	11369110	1.64112	1.23129	2.18736	3.37939
D020799	pancrelipase	43	4570	63772	11369646	1.67753	1.24224	2.26533	3.37531
D000069594	abatacept	415	62672	63400	11311544	1.18143	1.07238	1.30157	3.37422
C045621	miglitol	22	1909	63793	11372307	2.05443	1.34939	3.12785	3.35723
D061405	lente insulin	5	195	63810	11374021	4.57047	1.88114	11.1045	3.35509
D000638	amiodarone	365	54585	63450	11319631	1.19294	1.07594	1.32267	3.34976
D015242	ofloxacin	58	6652	63757	11367564	1.55459	1.20035	2.01337	3.34409
D017984	enoxaparin	377	56564	63438	11317652	1.18907	1.07422	1.31621	3.34136
D000069448	denosumab	885	141035	62930	11233181	1.12011	1.04799	1.1972	3.34045
C030814	menatetrenone	19	1569	63796	11372647	2.15873	1.37312	3.39382	3.33364
C061004	benidipine	27	2530	63788	11371686	1.90252	1.30198	2.78005	3.32367
D004054	diethylstilbestrol	19	1581	63796	11372635	2.14234	1.36272	3.36799	3.30078
D000077613	etoricoxib	45	4894	63770	11369322	1.63933	1.22222	2.1988	3.29949
D000068882	paliperidone	252	36514	63563	11337702	1.23101	1.0873	1.39372	3.28147
D000518	eflornithine	8	444	63807	11373772	3.21176	1.59615	6.46267	3.27072
C029768	tartaric acid	2	33	63813	11374183	10.8026	2.59206	45.0204	3.2679
D014667	vasopressin	19	1595	63796	11372621	2.12354	1.35079	3.33835	3.26275
D001507	beclomethasone	191	26872	63624	11347344	1.26767	1.09927	1.46187	3.26144
D000077385	silybin	5	204	63810	11374012	4.36883	1.79902	10.6094	3.25727
C025292	diacerhein	19	1599	63796	11372617	2.11823	1.34742	3.32997	3.25195
D002437	cefazolin	77	9482	63738	11364734	1.44794	1.1569	1.81221	3.23295
D001624	betamethasone valerate	34	3482	63781	11370734	1.74079	1.24169	2.44051	3.21582
C028665	ulinastatin	6	284	63809	11373932	3.76584	1.67759	8.45352	3.21403
C583175	anagliptin	4	140	63811	11374076	5.09275	1.88492	13.7598	3.21
W123	ginseng root	13	947	63802	11373269	2.44706	1.41553	4.23027	3.20432
D009355	neomycin	34	3497	63781	11370719	1.73332	1.23638	2.43002	3.19094
D002697	chloral hydrate	11	744	63804	11373472	2.63551	1.45312	4.78001	3.19029
D010577	petrolatum	20	1741	63795	11372475	2.04786	1.31778	3.18242	3.18685
C057164	benexate	4	144	63811	11374072	4.95128	1.83327	13.3724	3.15567
D008353	mannitol	38	4065	63777	11370151	1.66658	1.21075	2.29401	3.13306
C035081	dexamethasone palmitate	4	147	63811	11374069	4.85024	1.79634	13.0959	3.11585
D010389	pemoline	4	147	63811	11374069	4.85024	1.79634	13.0959	3.11585
D017245	foscarnet	22	2014	63793	11372202	1.94731	1.27919	2.96439	3.10845
D014311	triprolidine	9	567	63806	11373649	2.82942	1.46452	5.46638	3.09553
D010837	vitamin K1	51	5907	63764	11368309	1.5393	1.16834	2.02805	3.06587
D014046	tolmetin	5	224	63810	11373992	3.97875	1.63995	9.65299	3.05392
D009388	neostigmine	17	1439	63798	11372777	2.10595	1.30543	3.39736	3.05236
D000077266	moxifloxacin	180	25557	63635	11348659	1.25606	1.08456	1.45469	3.04368
D011192	potassium dichromate	1	7	63814	11374209	25.4629	3.13265	206.968	3.02812
C062127	nadifloxacin	4	154	63811	11374062	4.62977	1.71572	12.4932	3.02587
C043648	acrivastine	5	227	63810	11373989	3.92616	1.61848	9.5242	3.02494
D013988	ticlopidine	41	4553	63774	11369663	1.60543	1.18035	2.18357	3.01664
C034532	camostat	9	584	63806	11373632	2.74705	1.4221	5.30645	3.00828
C087958	minodronate	11	788	63804	11373428	2.48834	1.37231	4.512	3.00235
D000068799	prasugrel	82	10483	63733	11363733	1.39471	1.12216	1.73346	2.99899
D004394	dydrogesterone	10	686	63805	11373530	2.59846	1.39175	4.85144	2.99772
C024823	ferric sulfate	2	41	63813	11374175	8.69475	2.10301	35.9479	2.98653
C068373	eprosartan	13	1008	63802	11373208	2.29896	1.33016	3.97336	2.982
C017125	butoconazole	3	93	63812	11374123	5.74981	1.82108	18.1543	2.98187
C027784	amezinium	8	497	63807	11373719	2.86925	1.42687	5.76965	2.95741
C030848	eperisone	14	1128	63801	11373088	2.21243	1.30599	3.748	2.95263
D000628	aminophylline	22	2085	63793	11372131	1.88099	1.23572	2.8632	2.94737
D056604	grape seed extract	13	1021	63802	11373195	2.26969	1.31328	3.92259	2.93633
D016677	tocainide	1	8	63814	11374208	22.28	2.78649	178.145	2.92617
C015715	bismuth subsalicylate	37	4069	63778	11370147	1.6211	1.17272	2.24091	2.92449
C479038	carbomer	19	1728	63796	11372488	1.96007	1.24707	3.08073	2.91703
D004111	dimenhydrinate	46	5324	63769	11368892	1.54038	1.15222	2.0593	2.91655
D003892	deslanoside	3	97	63812	11374119	5.51271	1.74727	17.3928	2.91195
D015016	yohimbine	3	97	63812	11374119	5.51271	1.74727	17.3928	2.91195
C005569	pipamperone	21	1978	63794	11372238	1.8926	1.2311	2.90954	2.90759
C034635	fludrocortisone acetate	31	3270	63784	11370946	1.69005	1.18647	2.40737	2.90726
D004294	domperidone	121	16564	63694	11357652	1.3026	1.08911	1.55793	2.89466
C003741	ubiquinol	9	607	63806	11373609	2.64296	1.36847	5.10441	2.89412
D012110	reserpine	4	165	63811	11374051	4.32111	1.60268	11.6505	2.89209
C023842	lormetazepam	46	5347	63769	11368869	1.53375	1.14727	2.05043	2.88748
D005839	gentamicin	97	12888	63718	11361328	1.342	1.09884	1.63897	2.88413
D000108	acetylcarnitine	11	817	63804	11373399	2.40001	1.32378	4.3512	2.88402
C115647	eletriptan	51	6100	63764	11368116	1.49057	1.13139	1.96378	2.8376
D010395	penfluridol	2	46	63813	11374170	7.74966	1.88116	31.9256	2.8348
C050739	interferon alfacon-1	11	831	63804	11373385	2.35957	1.30157	4.2776	2.82836
D006493	heparin	326	49685	63489	11324531	1.17035	1.04929	1.30537	2.8236
C015568	urapidil	41	4700	63774	11369516	1.55519	1.14347	2.11516	2.81446
D009888	opipramol	14	1173	63801	11373043	2.12755	1.25604	3.60375	2.80782
D008696	methandrostenolone	2	47	63813	11374169	7.58477	1.84229	31.2267	2.80627
C010893	clobetasone butyrate	12	950	63803	11373266	2.25165	1.27411	3.97921	2.79384
D013197	stanozolol	4	174	63811	11374042	4.0976	1.5207	11.0412	2.78884
C013199	pinaverium	7	434	63808	11373782	2.875	1.36241	6.06694	2.77164
D007372	interferon	51	6179	63764	11368037	1.47151	1.11694	1.93863	2.74622
C012582	tofisopam	4	178	63811	11374038	4.00552	1.4869	10.7904	2.7446
D002994	clofibrate	3	109	63812	11374107	4.9058	1.55787	15.4486	2.71748
D004009	dicloxacillin	10	754	63805	11373462	2.3641	1.26674	4.4121	2.70275
C036596	bifonazole	4	182	63811	11374034	3.91749	1.45457	10.5507	2.70129
C000589308	naloxegol	24	2468	63791	11371748	1.73354	1.15959	2.59157	2.68174
C022116	adrafinil	2	52	63813	11374164	6.85547	1.66978	28.1458	2.6715
D010205	pantothenic acid	8	551	63807	11373665	2.58804	1.28773	5.20136	2.67007
C568301	evacetrapib	1	11	63814	11374205	16.2036	2.09189	125.512	2.66664
C053541	bicalutamide	81	10729	63734	11363487	1.34607	1.08161	1.67518	2.66295
D003023	cloxacillin	15	1344	63800	11372872	1.98949	1.19594	3.30959	2.64909
D004840	epirizole	2	53	63813	11374163	6.72612	1.63909	27.6011	2.64599
D005478	flurandrenolide	5	270	63810	11373946	3.30087	1.36279	7.99518	2.64579
D004970	estrone	25	2620	63790	11371596	1.70101	1.14715	2.52229	2.64302
C023724	prednisolone valerate acetate	4	188	63811	11374028	3.79246	1.40862	10.2105	2.63803
C014262	mexazolam	3	115	63812	11374101	4.64984	1.47777	14.6308	2.62776
D000068556	interferon beta-1a	1034	169928	62781	11204288	1.08595	1.02104	1.155	2.62203
C028457	cyamemazine	41	4845	63774	11369371	1.50863	1.10928	2.05175	2.62107
C038366	ibudilast	5	274	63810	11373942	3.25268	1.34305	7.87753	2.61356
D061389	pork regular insulin	10	776	63805	11373440	2.29708	1.23097	4.28651	2.61288
D000212	acyclovir	472	74634	63343	11299582	1.12816	1.03019	1.23543	2.60185
D000068896	canagliflozin	181	26586	63634	11347630	1.21406	1.04874	1.40546	2.59712
C065166	imidapril	16	1486	63799	11372730	1.91934	1.17268	3.14142	2.59368
D002606	charcoal	14	1243	63801	11372973	2.00772	1.18551	3.40019	2.59309
D003685	dehydrocholic acid	1	12	63814	11374204	14.8533	1.93127	114.237	2.59235
C031331	sulbutiamine	2	56	63813	11374160	6.36579	1.55341	26.0866	2.57206
D012299	rimantadine	3	120	63812	11374096	4.4561	1.41706	14.0127	2.55634
D009921	metaproterenol	6	375	63809	11373841	2.85197	1.27307	6.38908	2.54668
D011206	povidone-iodine	33	3778	63782	11370438	1.55715	1.10527	2.19378	2.53234
D001218	aspartame	3	122	63812	11374094	4.38304	1.39415	13.7798	2.52857
D015311	cefmetazole	8	580	63807	11373636	2.45863	1.22364	4.94005	2.52694
D006118	griseofulvin	5	286	63810	11373930	3.1162	1.28713	7.54449	2.51952
C012621	dimemorfan	8	585	63807	11373631	2.43761	1.21323	4.89762	2.50297
C040656	loxoprofen	110	15456	63705	11358760	1.26897	1.0518	1.53099	2.48737
D010400	penicillin G	40	4811	63775	11369405	1.48222	1.08573	2.02349	2.4779
C038637	balsalazide	19	1915	63796	11372301	1.76864	1.12554	2.77919	2.47289
C084711	agomelatine	14	1284	63801	11372932	1.9436	1.14775	3.2913	2.47278
D002164	camphor	14	1286	63801	11372930	1.94058	1.14597	3.28616	2.46701
C495910	ramelteon	45	5551	63770	11368665	1.44522	1.07767	1.93814	2.45956
D000077545	eplerenone	51	6435	63764	11367781	1.41293	1.07253	1.86138	2.45786
C008735	oxolamine	1	14	63814	11374202	12.7314	1.67408	96.8226	2.45779
C012839	cholinophyllin	1	14	63814	11374202	12.7314	1.67408	96.8226	2.45779
D000157	aconitine	2	61	63813	11374155	5.844	1.42893	23.9006	2.45669
D005778	gefarnate	2	61	63813	11374155	5.844	1.42893	23.9006	2.45669
C104457	nelarabine	8	599	63807	11373617	2.38064	1.18501	4.78262	2.43692
C031512	potassium sulfate	2	62	63813	11374154	5.74974	1.40639	23.5066	2.43468
C000593471	lesinurad	2	63	63813	11374153	5.65847	1.38455	23.1254	2.41301
C066425	efonidipine	4	213	63811	11374003	3.34733	1.2448	9.00115	2.39388
D015376	nimustine	3	133	63812	11374083	4.02053	1.28029	12.6258	2.38322
D024482	vitamin K2	7	505	63808	11373711	2.47078	1.17183	5.20959	2.37662
C108476	bepotastine	15	1444	63800	11372772	1.8517	1.11333	3.07976	2.37358
C511534	bepotastine	15	1444	63800	11372772	1.8517	1.11333	3.07976	2.37358
C540383	ruxolitinib	211	31951	63604	11342265	1.17764	1.02831	1.34866	2.36347
D012256	riboflavin	15	1448	63800	11372768	1.84658	1.11026	3.07123	2.36295
D002740	chlorothiazide	11	959	63804	11373257	2.04461	1.12842	3.7047	2.35839
D008704	methazolamide	4	217	63811	11373999	3.28562	1.22206	8.83374	2.35741
C100146	trimethobenzamide	14	1327	63801	11372889	1.88062	1.11066	3.18434	2.35061
C006820	bromperidol	4	218	63811	11373998	3.27055	1.2165	8.79285	2.3484
C464660	obeticholic acid	34	4045	63781	11370171	1.49843	1.06906	2.10024	2.34766
C009935	prednisolone acetate	45	5650	63770	11368566	1.41989	1.0588	1.90412	2.3416
D014309	tripelennamine	1	16	63814	11374200	11.14	1.47728	84.0052	2.33855
C027385	tibolone	10	848	63805	11373368	2.10203	1.12682	3.92121	2.33535
C015075	choline salicylate	4	220	63811	11373996	3.24082	1.20554	8.71221	2.33049
C007858	sulodexide	4	220	63811	11373996	3.24082	1.20554	8.71221	2.33049
C006069	mequitazine	7	514	63808	11373702	2.42751	1.15141	5.11791	2.33049
D002996	clomiphene	16	1598	63799	11372618	1.7848	1.09068	2.92068	2.30543
C002051	octotiamine	1	17	63814	11374199	10.4847	1.39526	78.7876	2.28369
C019552	Saridon	1	17	63814	11374199	10.4847	1.39526	78.7876	2.28369
C001599	chlorite	1	17	63814	11374199	10.4847	1.39526	78.7876	2.28369
C113797	fudosteine	6	420	63809	11373796	2.54639	1.13744	5.70063	2.2732
C061679	azelnidipine	19	2011	63796	11372205	1.6842	1.07192	2.64621	2.26125
D018170	sumatriptan	242	37343	63573	11336873	1.15565	1.01819	1.31168	2.23893
D018723	bethanechol	15	1498	63800	11372718	1.78494	1.07329	2.96845	2.23253
D002724	chlorobutanol	1	18	63814	11374198	9.90221	1.32185	74.1791	2.23159
D020748	mibefradil	1	18	63814	11374198	9.90221	1.32185	74.1791	2.23159
C054218	manidipine	14	1371	63801	11372845	1.82025	1.07511	3.08186	2.22957
D003002	clonixin	4	232	63811	11373984	3.07319	1.1437	8.2578	2.22625
D003620	dantrolene	13	1246	63802	11372970	1.85979	1.07678	3.2122	2.22532
D008528	mefenamic acid	29	3414	63786	11370802	1.51426	1.05058	2.1826	2.22451
D020912	moclobemide	8	647	63807	11373569	2.20401	1.09746	4.42628	2.22142
X013	antifungal combination	8	647	63807	11373569	2.20401	1.09746	4.42628	2.22142
C003330	trospium	36	4429	63779	11369787	1.44901	1.04373	2.01167	2.21567
C034028	vanadyl sulfate	5	329	63810	11373887	2.70891	1.12001	6.55189	2.21152
C030676	ferroglycine sulfate	12	1126	63803	11373090	1.89968	1.07554	3.35532	2.2109
C067594	butenafine	10	885	63805	11373331	2.01414	1.07988	3.75669	2.20163
C020168	loprazolam	9	769	63806	11373447	2.08616	1.08127	4.02496	2.19302
D010208	papaverine	8	656	63807	11373560	2.17377	1.08247	4.36529	2.18277
C120662	calcium acetate	49	6399	63766	11367817	1.36512	1.03052	1.80836	2.16959
C055603	temocapril	7	549	63808	11373667	2.27275	1.07835	4.79008	2.1583
D011732	pyridoxal phosphate	13	1271	63802	11372945	1.82321	1.05566	3.14884	2.15428
C043345	emedastine	2	77	63813	11374139	4.62966	1.13729	18.8463	2.13962
D006051	aurothioglucose	1	20	63814	11374196	8.91199	1.196	66.4078	2.13467
D004205	cromolyn sodium	24	2765	63791	11371451	1.54729	1.03522	2.31266	2.12882
D002064	buserelin	4	244	63811	11373972	2.92204	1.0879	7.84844	2.12714
D002749	chlorprothixene	13	1283	63802	11372933	1.80615	1.04581	3.1193	2.12067
D000075	acepromazine	12	1165	63803	11373051	1.83608	1.03963	3.24266	2.09395
D010433	pentylenetetrazole	2	80	63813	11374136	4.45604	1.09537	18.1275	2.08724
D000068538	dutasteride	120	17670	63695	11356546	1.21084	1.01168	1.4492	2.08667
D010891	piribedil	7	566	63808	11373650	2.20448	1.04611	4.64555	2.07852
D008942	mitoxantrone	45	5892	63770	11368324	1.36154	1.01533	1.82579	2.06167
D008709	methenamine	16	1700	63799	11372516	1.6777	1.02538	2.74501	2.05976
D000069283	rituximab	592	96974	63223	11277242	1.08892	1.00401	1.181	2.05668
C031621	ferrous fumarate	59	8041	63756	11366175	1.30808	1.01242	1.6901	2.05439
C000665	cetraxate	3	162	63812	11374054	3.3008	1.05348	10.3421	2.04942
D013442	sulfinpyrazone	1	22	63814	11374194	8.10181	1.09201	60.1086	2.04609
D008702	methaqualone	1	22	63814	11374194	8.10181	1.09201	60.1086	2.04609
D009529	nicardipine	49	6515	63766	11367701	1.3408	1.01218	1.77611	2.04442
D009643	norfloxacin	17	1842	63798	11372374	1.64514	1.02041	2.65236	2.04291
D017135	desogestrel	49	6525	63766	11367691	1.33875	1.01063	1.77339	2.03374
C544478	flavocoxid	4	256	63811	11373960	2.78507	1.03729	7.47774	2.03266
D010401	benzathine penicillin G	10	935	63805	11373281	1.90642	1.02231	3.55512	2.02941
D000983	antipyrine	3	164	63812	11374052	3.26055	1.04077	10.2147	2.02858
C013934	otilonium	3	164	63812	11374052	3.26055	1.04077	10.2147	2.02858
C002170	bismuth subgallate	3	164	63812	11374052	3.26055	1.04077	10.2147	2.02858
C043698	almagate	3	165	63812	11374051	3.24078	1.03452	10.1522	2.01826
C005900	triamcinolone hexacetonide	3	165	63812	11374051	3.24078	1.03452	10.1522	2.01826
C062720	mosapride	37	4735	63778	11369481	1.393	1.00792	1.92521	2.00778
C005101	mepenzolate	2	85	63813	11374131	4.19392	1.03198	17.044	2.004
C442442	tenofovir alafenamide	21	2415	63794	11371801	1.55007	1.00871	2.38198	1.99954
C041836	irsogladine	9	822	63806	11373394	1.95164	1.01179	3.7645	1.99497
D003474	curcumin	14	1463	63801	11372753	1.70578	1.00766	2.88755	1.98841
C047207	betamipron	6	474	63809	11373742	2.25629	1.0085	5.0479	1.98061
C033273	Gestodene	9	829	63806	11373387	1.93516	1.00328	3.7326	1.96976
D004053	diethylpropion	3	170	63812	11374046	3.14547	1.0044	9.85064	1.96753
D013496	suprofen	1	24	63814	11374192	7.42666	1.00465	54.8997	1.96455
D016316	guanfacine	38	4920	63777	11369296	1.37685	1.00053	1.89473	1.96324
D020097	brain natriuretic peptide	5	369	63810	11373847	2.41525	0.999312	5.83745	1.95847
C106791	telithromycin	25	3010	63790	11371206	1.48056	0.998723	2.19488	1.95364
D005485	flutamide	11	1085	63804	11373131	1.80715	0.997754	3.27315	1.95258
D000077563	norethindrone acetate	19	2170	63796	11372046	1.56077	0.993515	2.45191	1.93177
D004809	ephedrine	17	1894	63798	11372322	1.59997	0.99245	2.57937	1.9289
D007459	iodized oil	1	25	63814	11374191	7.12959	0.966014	52.6194	1.92609
C063776	propacetamol	4	271	63811	11373945	2.63091	0.980291	7.06086	1.92048
C090831	kakkon-to	4	271	63811	11373945	2.63091	0.980291	7.06086	1.92048
D000078304	tigecycline	25	3033	63790	11371183	1.46933	0.99116	2.1782	1.91579
C447442	somatrem	3	176	63812	11374040	3.03823	0.970484	9.5116	1.90854
C112528	luliconazole	3	176	63812	11374040	3.03823	0.970484	9.5116	1.90854
C557413	azilsartan medoxomil	26	3199	63789	11371017	1.44881	0.984836	2.13138	1.88242
D006063	chorionic gonadotropin	14	1510	63801	11372706	1.65267	0.976367	2.79745	1.87093
D007294	inositol	4	279	63811	11373937	2.55547	0.952377	6.85698	1.86311
D013759	dronabinol	87	12694	63728	11361522	1.22188	0.989447	1.5089	1.86145
C012293	tranilast	3	181	63812	11374035	2.9543	0.943924	9.24641	1.86086
D008803	mianserin	33	4251	63782	11369965	1.38383	0.982412	1.94928	1.85848
D000865	antazoline	1	27	63814	11374189	6.60147	0.897009	48.583	1.85327
C071047	hidrosmin	1	27	63814	11374189	6.60147	0.897009	48.583	1.85327
D017942	nitric acid	1	27	63814	11374189	6.60147	0.897009	48.583	1.85327
D000966	antimony potassium tartrate	2	95	63813	11374121	3.75245	0.924914	15.224	1.85076
C038974	amorolfine	4	281	63811	11373935	2.53728	0.945646	6.80784	1.84902
D001977	brompheniramine	12	1253	63803	11372963	1.70711	0.966809	3.01429	1.84364
D011196	potassium permanganate	2	96	63813	11374120	3.71336	0.915417	15.0631	1.8363
D002751	chlortetracycline	1	28	63814	11374188	6.3657	0.866075	46.7883	1.81872
C024763	talipexole	1	28	63814	11374188	6.3657	0.866075	46.7883	1.81872
C018222	azosemide	22	2657	63793	11371559	1.47597	0.970101	2.24564	1.81823
D008620	meprobamate	20	2375	63795	11371841	1.5011	0.966591	2.33119	1.8087
C518174	laropiprant	2	98	63813	11374118	3.63758	0.896997	14.7514	1.80782
D009553	nimodipine	9	876	63806	11373340	1.83132	0.949625	3.53165	1.80574
D000804	angiotensin II	6	512	63809	11373704	2.08882	0.934	4.67149	1.79373
C005392	nicametate	1	29	63814	11374187	6.1462	0.837203	45.1213	1.7853
C579035	teneligliptin	8	760	63807	11373456	1.87629	0.93487	3.76574	1.77052
C022172	zotepine	6	517	63809	11373699	2.06862	0.925008	4.6261	1.77016
D020947	tea tree oil	2	101	63813	11374115	3.52953	0.870715	14.3073	1.76613
C047766	bambuterol	4	294	63811	11373922	2.42509	0.904107	6.50481	1.75975
C017231	aldioxa	5	404	63810	11373812	2.206	0.913202	5.32899	1.75822
C024159	timiperone	1	30	63814	11374186	5.94132	0.810193	43.569	1.75294
C419689	garenoxacin	6	521	63809	11373695	2.05274	0.917939	4.59042	1.75147
C063533	dofetilide	55	7758	63760	11366458	1.26383	0.969295	1.64787	1.72963
C015451	piretanide	4	299	63811	11373917	2.38453	0.889086	6.39533	1.72644
D017329	triptorelin	28	3599	63787	11370617	1.38685	0.9561	2.01165	1.72342
C057773	sobuzoxane	1	31	63814	11374185	5.74967	0.784871	42.1198	1.72158
C034022	homochlorcyclizine	1	31	63814	11374185	5.74967	0.784871	42.1198	1.72158
D008801	mexiletine	15	1712	63800	11372504	1.56179	0.939405	2.59653	1.71899
D000661	amphetamine	242	38621	63573	11335595	1.11728	0.984396	1.26811	1.71657
D000077722	ceftibuten	5	412	63810	11373804	2.16317	0.895563	5.22497	1.71485
D005632	fructose	5	412	63810	11373804	2.16317	0.895563	5.22497	1.71485
C052424	lomerizine	2	106	63813	11374110	3.36304	0.830175	13.6237	1.69924
C007133	hydrocortisone succinate	42	5761	63773	11368455	1.29962	0.959288	1.76069	1.6917
C033308	sulconazole	1	32	63814	11374184	5.56999	0.761084	40.7639	1.69116
C008133	invert sugar	1	32	63814	11374184	5.56999	0.761084	40.7639	1.69116
D010635	phenolphthalein	3	202	63812	11374014	2.64717	0.84661	8.27712	1.67371
C005948	astaxanthin	3	203	63812	11374013	2.63413	0.842474	8.23601	1.66528
C524459	rilotumumab	1	33	63814	11374183	5.4012	0.738696	39.4925	1.66162
C028936	troxipide	4	309	63811	11373907	2.30736	0.860494	6.18705	1.66144
C006107	fludiazepam	2	109	63813	11374107	3.27048	0.807614	13.244	1.66056
C039536	panipenem	6	542	63809	11373674	1.9732	0.882528	4.41177	1.65559
D002266	carboxymethylcellulose	12	1325	63803	11372891	1.61434	0.914401	2.85006	1.65143
D017273	goserelin	53	7526	63762	11366690	1.2554	0.958077	1.645	1.64943
C016217	aminaphthone	1	34	63814	11374182	5.24234	0.717587	38.298	1.63292
C472067	levocetirizine	94	14152	63721	11360064	1.18415	0.96662	1.45064	1.63218
D010396	penicillamine	8	799	63807	11373417	1.7847	0.889392	3.58128	1.63013
C079310	blonanserin	5	431	63810	11373785	2.0678	0.856281	4.99346	1.61507
D008730	methoxsalen	5	431	63810	11373785	2.0678	0.856281	4.99346	1.61507
C064466	halobetasol	9	937	63806	11373279	1.71209	0.887991	3.301	1.60534
D006585	altretamine	1	35	63814	11374181	5.09256	0.69765	37.1736	1.605
D002166	camptothecin	1	35	63814	11374181	5.09256	0.69765	37.1736	1.605
D005446	fluocinolone acetonide	17	2055	63798	11372161	1.4746	0.914835	2.37686	1.59455
C013276	iron polymaltose	6	556	63809	11373660	1.92351	0.8604	4.3002	1.59369
C005245	tetrazepam	12	1349	63803	11372867	1.58562	0.898172	2.79922	1.58965
D004329	droperidol	12	1349	63803	11372867	1.58562	0.898172	2.79922	1.58965
D005990	glycerol	26	3391	63789	11370825	1.36676	0.929141	2.01049	1.58675
C074283	estradiol benzoate	1	36	63814	11374180	4.9511	0.678791	36.1133	1.57783
D020008	delavirdine	3	215	63812	11374001	2.4871	0.79582	7.77271	1.56717
C065049	taltirelin	1	37	63814	11374179	4.81729	0.660925	35.1117	1.55137
C488233	talniflumate	1	37	63814	11374179	4.81729	0.660925	35.1117	1.55137
C040550	tolrestat	1	37	63814	11374179	4.81729	0.660925	35.1117	1.55137
D000078305	zonisamide	65	9557	63750	11364659	1.21246	0.949894	1.54761	1.54717
C058249	ebastine	14	1648	63801	11372568	1.51426	0.894778	2.56265	1.5458
C403315	diquafosol	2	119	63813	11374097	2.99565	0.740531	12.1182	1.53872
D008376	maprotiline	8	826	63807	11373390	1.72636	0.860415	3.46382	1.53684
D017835	nedocromil	3	219	63812	11373997	2.44168	0.781396	7.62965	1.53566
D012969	sodium fluoride	18	2231	63797	11371985	1.43817	0.904355	2.28707	1.53524
C101584	cisatracurium	15	1796	63800	11372420	1.48873	0.895555	2.47481	1.53459
C011819	ferrous gluconate	32	4345	63783	11369871	1.31284	0.927138	1.85899	1.53372
C002848	nifurtoinol	1	38	63814	11374178	4.69051	0.643975	34.1642	1.52559
C021702	lodoxamide	1	38	63814	11374178	4.69051	0.643975	34.1642	1.52559
D004979	ethamsylate	4	333	63811	11373883	2.14106	0.798838	5.73851	1.51349
C100294	phendimetrazine	3	223	63812	11373993	2.39788	0.767486	7.49176	1.5047
C008352	meprednisone	4	335	63811	11373881	2.12828	0.794096	5.70405	1.50164
D005664	furazolidone	1	40	63814	11374176	4.45599	0.612556	32.4147	1.4759
D008710	methenolone	3	227	63812	11373989	2.35562	0.754062	7.35876	1.47429
C031242	trimeprazine	27	3622	63788	11370594	1.3288	0.90991	1.94053	1.47136
C078456	denileukin diftitox	3	228	63812	11373988	2.34529	0.750779	7.32625	1.46676
D013407	sulbactam	45	6444	63770	11367772	1.24485	0.928404	1.66915	1.46356
C061131	sertaconazole	2	126	63813	11374090	2.82922	0.699839	11.4376	1.45923
D009638	norepinephrine	43	6145	63772	11368071	1.24739	0.924053	1.68388	1.44403
D008320	maltose	1	42	63814	11374174	4.2438	0.584059	30.8356	1.42854
D011343	procaine	6	597	63809	11373619	1.7914	0.801544	4.00368	1.42086
D014044	tolbutamide	5	471	63810	11373745	1.89219	0.783895	4.56741	1.41845
C524644	yokukan-san	7	733	63808	11373483	1.70221	0.808597	3.58338	1.40059
C108128	frovatriptan	9	1004	63806	11373212	1.59783	0.828901	3.08005	1.39958
C030123	coumarin	2	132	63813	11374084	2.70062	0.668359	10.9123	1.39445
C061681	ecabet	6	604	63809	11373612	1.77064	0.792291	3.9571	1.39253
C080163	trovafloxacin	1	44	63814	11374172	4.0509	0.558096	29.4031	1.3833
C034161	flupirtine	5	481	63810	11373735	1.85285	0.767671	4.47202	1.37187
D010889	piracetam	11	1295	63804	11372921	1.51407	0.836345	2.741	1.36983
C012776	felbinac	7	742	63808	11373474	1.68156	0.798823	3.53976	1.36854
C005525	azulene	5	483	63810	11373733	1.84517	0.764506	4.45342	1.36267
C543528	sotrastaurin	1	45	63814	11374171	3.96088	0.545961	28.7357	1.36141
C027886	phenaglycodol	1	45	63814	11374171	3.96088	0.545961	28.7357	1.36141
C084833	butabarbital	1	45	63814	11374171	3.96088	0.545961	28.7357	1.36141
C084645	distigmine	7	745	63808	11373471	1.67479	0.795617	3.52545	1.35794
D000077443	acamprosate	12	1443	63803	11372773	1.48231	0.839793	2.61642	1.35772
C510790	indacaterol	44	6394	63771	11367822	1.22669	0.911849	1.65023	1.35019
C044237	Haemophilus influenzae type b vaccine	2	137	63813	11374079	2.60206	0.644211	10.5101	1.34263
D061406	ultralente insulin	1	46	63814	11374170	3.87477	0.534342	28.0978	1.33999
D005279	fenoprofen	2	138	63813	11374078	2.5832	0.639589	10.4331	1.33249
C007076	citral	1	47	63814	11374169	3.79233	0.523208	27.4876	1.31901
C017959	choline magnesium trisalicylate	1	47	63814	11374169	3.79233	0.523208	27.4876	1.31901
D008750	methyldopa	33	4676	63782	11369540	1.25801	0.893194	1.77183	1.31359
C030950	tiquizium	2	140	63813	11374076	2.5463	0.630542	10.2826	1.31242
D009644	norgestrel	14	1758	63801	11372458	1.4195	0.838899	2.40194	1.30539
D013418	sulfamethazine	2	141	63813	11374075	2.52824	0.626114	10.209	1.30249
C065369	tuaminoheptane	2	141	63813	11374075	2.52824	0.626114	10.209	1.30249
D005444	flunarizine	5	499	63810	11373717	1.78601	0.740099	4.30999	1.29038
D017265	procaterol	9	1047	63806	11373169	1.5322	0.79495	2.95319	1.27456
D010109	oxymetazoline	28	3921	63787	11370295	1.27292	0.877662	1.84618	1.27209
D007665	ketotifen	26	3612	63789	11370604	1.28311	0.872353	1.88727	1.2663
D017272	celiprolol	12	1482	63803	11372734	1.4433	0.817741	2.54741	1.26586
D000077463	carbamide peroxide	5	505	63810	11373711	1.76479	0.731343	4.25856	1.26386
C013835	benfotiamine	5	507	63810	11373709	1.75782	0.728471	4.24169	1.25509
C000620396	bictegravir	12	1491	63803	11372725	1.43459	0.812815	2.53199	1.245
C479538	tesamorelin	14	1787	63801	11372429	1.39646	0.825311	2.36288	1.24449
D003911	dextran	4	382	63811	11373834	1.86641	0.696889	4.99865	1.24152
C054097	lithium sulfate	4	382	63811	11373834	1.86641	0.696889	4.99865	1.24152
C060347	lanreotide	34	4901	63781	11369315	1.23662	0.882491	1.73286	1.2338
C035100	nilvadipine	4	384	63811	11373832	1.85669	0.693278	4.97248	1.23116
D002594	cetylpyridinium	6	646	63809	11373570	1.65552	0.740968	3.69886	1.22907
D003992	dibucaine	5	514	63810	11373702	1.73388	0.718592	4.18367	1.22466
D000077769	rilmenidine	22	3026	63793	11371190	1.29595	0.851955	1.97132	1.21134
C050699	barnidipine	7	791	63808	11373425	1.57738	0.749497	3.31975	1.20048
D011802	quinidine	27	3818	63788	11370398	1.26056	0.863246	1.84075	1.19873
C021139	anagrelide	17	2264	63798	11371952	1.33844	0.830517	2.15701	1.19727
D009113	muramidase	4	391	63811	11373825	1.82345	0.680927	4.88301	1.19533
D020105	milrinone	14	1816	63801	11372400	1.37416	0.812156	2.32506	1.18457
C423508	abarelix	1	54	63814	11374162	3.30073	0.456605	23.8605	1.18323
D025443	dihydroergocryptine	1	54	63814	11374162	3.30073	0.456605	23.8605	1.18323
D014331	tropicamide	10	1225	63805	11372991	1.45507	0.780886	2.71132	1.18112
C009022	prednisolone phosphate	13	1668	63802	11372548	1.38922	0.804903	2.39772	1.18058
D025442	dihydroergocristine	3	270	63812	11373946	1.98046	0.634719	6.17947	1.17701
D024841	fluoroquinolone	11	1375	63804	11372841	1.42597	0.787794	2.58113	1.17214
D007203	indigo carmine	1	55	63814	11374161	3.24071	0.448449	23.419	1.16524
C029178	naftifine	3	272	63812	11373944	1.9659	0.630081	6.13375	1.16435
D013419	sulfamethizole	2	156	63813	11374060	2.28513	0.566441	9.21868	1.1613
D000077712	telbivudine	8	945	63807	11373271	1.50895	0.752375	3.02633	1.15869
C087255	mitiglinide	8	946	63807	11373270	1.50736	0.751582	3.02312	1.15572
D010464	perazine	4	399	63811	11373817	1.78689	0.667341	4.78462	1.15514
C117268	pimecrolimus	19	2596	63796	11371620	1.3046	0.830716	2.04882	1.15463
C402769	tipifarnib	1	56	63814	11374160	3.18284	0.44058	22.9935	1.14757
D010068	oxacillin	8	950	63807	11373266	1.50101	0.748426	3.01035	1.14385
C029424	hydrazine	2	158	63813	11374058	2.25621	0.559333	9.10097	1.14349
C025698	selenium sulfide	5	537	63810	11373679	1.65962	0.687938	4.00375	1.12748
C009077	isopropylantipyrine	2	160	63813	11374056	2.22801	0.552402	8.98622	1.1259
C068291	poractant alfa	4	405	63811	11373811	1.76042	0.657502	4.7134	1.12552
C038634	cadexomer iodine	1	58	63814	11374158	3.07309	0.425642	22.1874	1.11312
C073460	cefditoren	1	58	63814	11374158	3.07309	0.425642	22.1874	1.11312
D004315	doxapram	1	58	63814	11374158	3.07309	0.425642	22.1874	1.11312
C022155	oxiconazole	2	162	63813	11374054	2.2005	0.54564	8.87434	1.10853
C499715	alisporivir	1	59	63814	11374157	3.021	0.418547	21.8051	1.09633
D004074	digitoxin	22	3105	63793	11371111	1.26296	0.830305	1.92107	1.09098
D014011	tinidazole	3	284	63812	11373932	1.88283	0.603615	5.87303	1.09023
D003533	cyproheptadine	26	3744	63789	11370472	1.23786	0.841628	1.82062	1.08406
C059498	olprinone	1	60	63814	11374156	2.97065	0.411684	21.4358	1.07981
D001895	boron	2	166	63813	11374050	2.14747	0.532601	8.65872	1.0744
C006683	bamifylline	3	287	63812	11373929	1.86315	0.597343	5.81127	1.07219
D002439	cefotaxime	29	4241	63786	11369975	1.21889	0.845904	1.75633	1.06207
C022640	serrapeptase	6	692	63809	11373524	1.54546	0.69188	3.45212	1.06168
C073028	suplatast	2	169	63813	11374047	2.10935	0.523223	8.50376	1.04933
C004616	chloroprocaine	1	63	63814	11374153	2.82919	0.392382	20.3993	1.03183
D006895	hydroxyethyl starch	6	701	63809	11373515	1.52562	0.683027	3.40764	1.03022
C047681	pranlukast	9	1139	63806	11373077	1.40843	0.730899	2.71402	1.02332
C007288	dexpanthenol	15	2052	63800	11372164	1.30298	0.784017	2.16545	1.02114
D012980	sodium salicylate	2	173	63813	11374043	2.06058	0.511222	8.30557	1.01658
C016163	valrubicin	2	173	63813	11374043	2.06058	0.511222	8.30557	1.01658
D006861	hydrogen peroxide	5	565	63810	11373651	1.57737	0.653975	3.80456	1.01458
C015808	difluprednate	20	2841	63795	11371375	1.25483	0.808255	1.94815	1.01146
D002720	chlormezanone	3	298	63812	11373918	1.79437	0.575418	5.59554	1.00757
D015281	cefmenoxime	1	65	63814	11374151	2.74214	0.38049	19.7622	1.00106
D002086	butylscopolammonium bromide	33	4944	63782	11369272	1.18979	0.844812	1.67564	0.994696
C005553	crotamiton	4	433	63811	11373783	1.64657	0.615174	4.40722	0.992788
D004177	sulpyrine	123	20044	63692	11354172	1.09393	0.916073	1.30633	0.991719
D010394	penbutolol	1	66	63814	11374150	2.70059	0.37481	19.4584	0.986022
D005018	ethyl chloride	1	66	63814	11374150	2.70059	0.37481	19.4584	0.986022
C447119	bazedoxifene	7	861	63808	11373355	1.44913	0.688741	3.04903	0.977464
C008079	hydroxypropylcellulose	2	178	63813	11374038	2.0027	0.496973	8.07046	0.976678
D010653	phenylbutazone	2	178	63813	11374038	2.0027	0.496973	8.07046	0.976678
C043114	fosphenytoin	12	1613	63803	11372603	1.32607	0.751458	2.34006	0.973924
C015408	oxatomide	3	304	63812	11373912	1.75896	0.564123	5.48449	0.973312
D008610	menthol	19	2707	63796	11371509	1.25109	0.796699	1.96465	0.97292
C076948	lafutidine	10	1313	63805	11372903	1.35754	0.728667	2.52915	0.962886
C033244	methenolone acetate	3	306	63812	11373910	1.74746	0.560457	5.44844	0.96204
C007608	eprazinone	3	309	63812	11373907	1.73049	0.555045	5.39526	0.945269
C065946	ampiroxicam	1	69	63814	11374147	2.58317	0.358743	18.6005	0.942209
C558933	fimasartan	1	69	63814	11374147	2.58317	0.358743	18.6005	0.942209
D000077483	valacyclovir	262	44082	63553	11330134	1.05959	0.93818	1.19672	0.932255
C000913	cobamamide	1	70	63814	11374146	2.54627	0.35369	18.331	0.928018
D024483	vitamin K3	1	70	63814	11374146	2.54627	0.35369	18.331	0.928018
C029163	flutoprazepam	1	70	63814	11374146	2.54627	0.35369	18.331	0.928018
D012967	sodium dodecyl sulfate	2	185	63813	11374031	1.92692	0.478308	7.76281	0.922626
C486878	fosfluconazole	4	449	63811	11373767	1.5879	0.593347	4.24948	0.920701
D000069450	liraglutide	224	37580	63591	11336636	1.06262	0.931614	1.21206	0.90481
D008529	mefruside	1	72	63814	11374144	2.47554	0.343998	17.815	0.900222
C083319	Stronger Neo-Minophagen C	12	1650	63803	11372566	1.29633	0.73464	2.28747	0.89572
D000111	acetylcysteine	67	10711	63748	11363505	1.11504	0.876836	1.41796	0.888066
D000875	anthralin	1	73	63814	11374143	2.44163	0.339348	17.5677	0.886607
C033968	alizapride	13	1811	63802	11372405	1.27951	0.74146	2.20799	0.885417
D009536	niacinamide	9	1195	63806	11373021	1.34242	0.696728	2.58651	0.880055
C037258	gusperimus	1	74	63814	11374142	2.40863	0.334823	17.3271	0.873173
D013743	tetanus antitoxin	1	74	63814	11374142	2.40863	0.334823	17.3271	0.873173
C010491	neurotropin	8	1046	63807	11373170	1.36324	0.679913	2.73332	0.873036
C030949	dexamethasone valerate	1	75	63814	11374141	2.37652	0.330416	17.0931	0.859916
D000077271	imiquimod	16	2299	63799	11371917	1.24051	0.758631	2.02848	0.859004
D013748	tetracaine	6	754	63809	11373462	1.41837	0.635165	3.16734	0.852697
C081587	strontium ranelate	6	754	63809	11373462	1.41837	0.635165	3.16734	0.852697
C032801	tenoxicam	3	327	63812	11373889	1.63523	0.524649	5.09673	0.847899
C049051	ferric pyrophosphate	3	328	63812	11373888	1.63025	0.523058	5.08111	0.842646
D007556	isoxsuprine	1	77	63814	11374139	2.31479	0.321943	16.6435	0.833915
C047637	nomegestrol	1	77	63814	11374139	2.31479	0.321943	16.6435	0.833915
C049331	acetorphan	10	1375	63805	11372841	1.29632	0.695881	2.41484	0.817667
D008797	metyrapone	3	335	63812	11373881	1.59618	0.512183	4.9744	0.806312
C078007	methylprednisolone aceponate	3	335	63812	11373881	1.59618	0.512183	4.9744	0.806312
D017312	toremifene	4	476	63811	11373740	1.49782	0.559828	4.00744	0.804628
C530299	vorapaxar	2	202	63813	11374014	1.76475	0.438329	7.10504	0.799326
C105308	oprelvekin	2	204	63813	11374012	1.74745	0.43406	7.03491	0.785499
D013004	somatostatin	2	205	63813	11374011	1.73892	0.431957	7.00036	0.778636
D008691	methadone	203	34263	63612	11339953	1.05619	0.919871	1.21272	0.775394
D000077284	abciximab	17	2511	63798	11371705	1.20676	0.748937	1.94445	0.772178
D005280	fenoterol	24	3657	63791	11370559	1.16979	0.782984	1.74769	0.765635
D000077336	caspofungin	35	5485	63780	11368731	1.13741	0.815716	1.58598	0.759116
C047340	levocabastine	3	345	63812	11373871	1.54992	0.497409	4.8295	0.755689
D000077526	tropisetron	8	1091	63807	11373125	1.307	0.651937	2.62028	0.754466
C057710	cefditoren pivoxil	9	1248	63806	11372968	1.28541	0.667206	2.4764	0.750469
C048081	beraprost	13	1887	63802	11372329	1.22797	0.711648	2.11889	0.737822
C557414	cixutumumab	1	85	63814	11374131	2.09693	0.291989	15.0591	0.73615
D005672	fusidic acid	16	2373	63799	11371843	1.20182	0.735008	1.96511	0.732788
D004049	diethylcarbamazine	1	86	63814	11374130	2.07254	0.288633	14.882	0.724571
D004280	dobutamine	26	4022	63789	11370194	1.15227	0.783507	1.69459	0.720222
D000077559	sodium citrate	7	952	63808	11373264	1.3106	0.623079	2.75676	0.712986
D008463	mebendazole	5	648	63810	11373568	1.37532	0.570488	3.31558	0.709839
C013486	diflucortolone valerate	4	500	63811	11373716	1.42593	0.53306	3.81433	0.706798
D000077542	eptifibatide	15	2232	63800	11371984	1.19788	0.720885	1.99049	0.696854
D000077214	becaplermin	14	2072	63801	11372144	1.20435	0.711973	2.03724	0.693313
D005442	flumazenil	5	653	63810	11373563	1.36479	0.566134	3.29011	0.692738
D006582	hexachlorophene	1	89	63814	11374127	2.00268	0.27901	14.3749	0.690613
C120141	hange-koboku-to	1	89	63814	11374127	2.00268	0.27901	14.3749	0.690613
C013216	potassium phosphate	15	2239	63800	11371977	1.19413	0.718635	1.98425	0.684773
D002112	calcifediol	10	1436	63805	11372780	1.24124	0.66638	2.31203	0.680995
C111827	brinzolamide	45	7249	63770	11366967	1.10653	0.825339	1.48352	0.676719
C000589735	bixalomer	1	91	63814	11374125	1.95867	0.272943	14.0556	0.668595
D002026	buformin	1	92	63814	11374124	1.93738	0.270008	13.9012	0.657765
C028042	calcium magnesium carbonate	1	92	63814	11374124	1.93738	0.270008	13.9012	0.657765
C010948	erythromycin lactobionate	4	513	63811	11373703	1.38979	0.519602	3.71729	0.655732
D004221	disulfiram	10	1448	63805	11372768	1.23096	0.660869	2.29282	0.654787
D007545	isoproterenol	3	366	63812	11373850	1.46098	0.469	4.55111	0.653947
D001418	baclofen	408	70418	63407	11303798	1.03291	0.936838	1.13884	0.650126
C031060	salicylamide	2	225	63813	11373991	1.58435	0.393796	6.37428	0.647901
D010096	oxprenolol	1	93	63814	11374123	1.91654	0.267135	13.7501	0.64705
D016898	interferon-alpha	20	3084	63795	11371132	1.15593	0.744644	1.79439	0.645855
D008874	midazolam	115	19307	63700	11354909	1.06176	0.883778	1.27559	0.640195
D000667	ampicillin	56	9163	63759	11365053	1.08938	0.837596	1.41686	0.638424
C000592401	sarilumab	21	3257	63794	11370959	1.14926	0.748238	1.76522	0.635375
D011092	polyethylene glycol	153	25917	63662	11348299	1.05234	0.897542	1.23384	0.628459
D010644	phenprocoumon	47	7644	63768	11366572	1.09598	0.822648	1.46014	0.62618
C005298	benoxinate	2	229	63813	11373987	1.55668	0.386959	6.26227	0.623139
D000077944	alefacept	12	1786	63803	11372430	1.1976	0.678796	2.11293	0.6225
D003534	cyproterone	3	373	63812	11373843	1.43356	0.460238	4.46531	0.621314
D000077265	donepezil	151	25586	63664	11348630	1.05202	0.896327	1.23476	0.620597
D004492	edetic acid	1	96	63814	11374120	1.85665	0.258872	13.3161	0.615572
C026280	tropine benzylate	1	96	63814	11374120	1.85665	0.258872	13.3161	0.615572
D008559	memantine	116	19528	63699	11354688	1.05887	0.882069	1.27111	0.613712
D004164	bisphosphonate	5	677	63810	11373539	1.3164	0.546128	3.17309	0.612417
D002511	cephalosporin	3	376	63812	11373840	1.42213	0.456583	4.42952	0.607514
D019833	genistein	1	97	63814	11374119	1.83751	0.25623	13.1774	0.605295
D007371	interferon-gamma	2	232	63813	11373984	1.53655	0.381984	6.18081	0.604846
C015586	propiverine	7	992	63808	11373224	1.25775	0.598018	2.6453	0.604576
D009530	nicergoline	7	995	63808	11373221	1.25396	0.596219	2.63731	0.596621
D005947	glucose	49	8019	63766	11366197	1.08919	0.822397	1.44252	0.595964
D012631	secobarbital	1	98	63814	11374118	1.81876	0.253641	13.0416	0.595122
D020682	cefixime	13	1964	63802	11372252	1.17982	0.683793	2.03565	0.594183
C418863	pralatrexate	3	379	63812	11373837	1.41087	0.452985	4.3943	0.593822
D004087	dihydroergotamine	9	1317	63806	11372899	1.21805	0.632324	2.34635	0.589709
C081222	sargramostim	9	1318	63806	11372898	1.21713	0.631845	2.34457	0.587441
D001968	bromoisovalerylurea	1	99	63814	11374117	1.80039	0.251104	12.9086	0.585051
C032257	methylnaltrexone	7	1010	63808	11373206	1.23533	0.587386	2.59803	0.557199
D000069559	loteprednol etabonate	19	2980	63796	11371236	1.13645	0.723799	1.78437	0.555705
C037593	potassium carbonate	2	242	63813	11373974	1.47305	0.36629	5.92394	0.545517
C024307	bucindolol	3	392	63812	11373824	1.36408	0.438026	4.24794	0.535707
D014988	xipamide	11	1669	63804	11372547	1.17475	0.649274	2.12552	0.532368
C504882	topiroxostat	1	105	63814	11374111	1.69751	0.236889	12.1641	0.526656
D000078328	felbamate	7	1022	63808	11373194	1.22083	0.580506	2.56745	0.526077
D011729	pyridostigmine bromide	24	3849	63791	11370367	1.11142	0.743962	1.66037	0.51582
D001566	ethyl aminobenzoate	11	1681	63804	11372535	1.16636	0.644647	2.11031	0.508696
D013424	sulfanilamides	1	107	63814	11374109	1.66578	0.232501	11.9347	0.507922
C005253	picloxydine	1	107	63814	11374109	1.66578	0.232501	11.9347	0.507922
D015767	mefloquine	9	1363	63806	11372853	1.17694	0.611027	2.26699	0.487115
D017964	itraconazole	55	9179	63760	11365037	1.06805	0.819254	1.39239	0.486547
C007020	chlorophyllin	1	110	63814	11374106	1.62035	0.226217	11.6063	0.480459
C000591922	brexpiprazole	42	6953	63773	11367263	1.0767	0.794897	1.45842	0.477356
D005438	fludrocortisone	25	4050	63790	11370166	1.10027	0.742502	1.63042	0.476216
C016545	magaldrate	4	563	63811	11373653	1.26636	0.473614	3.386	0.470604
D002725	chloroform	1	112	63814	11374104	1.59141	0.222212	11.3972	0.462559
D002443	ceftriaxone	155	26625	63660	11347591	1.03772	0.885983	1.21544	0.459045
D014751	vindesine	9	1379	63806	11372837	1.16328	0.603951	2.24062	0.452234
C066304	sertindole	1	114	63814	11374102	1.56349	0.218347	11.1955	0.444972
D000077550	ivabradine	32	5274	63783	11368942	1.0815	0.763934	1.53107	0.441739
D010656	phenylephrine	31	5109	63784	11369107	1.08153	0.759726	1.53966	0.434983
D003613	danazol	11	1719	63804	11372497	1.14058	0.630422	2.06357	0.434824
C572941	ipragliflozin	2	262	63813	11373954	1.3606	0.338475	5.46934	0.433815
C031637	phenothiazine	4	575	63811	11373641	1.23993	0.463763	3.31509	0.428603
D001073	aprindine	2	263	63813	11373953	1.35543	0.337195	5.44843	0.428454
D004928	escin	1	116	63814	11374100	1.53654	0.214614	11.0009	0.427688
D011515	prothionamide	3	419	63812	11373797	1.27618	0.409913	3.97309	0.420877
D012294	rifamycin	1	117	63814	11374099	1.5234	0.212795	10.9061	0.419157
D015377	cilastatin	37	6161	63778	11368055	1.07045	0.774758	1.47899	0.412743
D000404	ajmaline	2	266	63813	11373950	1.34014	0.333412	5.38666	0.412492
D004877	ergoloid	2	267	63813	11373949	1.33512	0.33217	5.36639	0.407211
C029658	propionic acid	1	119	63814	11374097	1.4978	0.209248	10.7213	0.402308
C005425	pantethine	8	1245	63807	11372971	1.14532	0.571467	2.29542	0.382518
C010739	ifenprodil	4	589	63811	11373627	1.21045	0.452776	3.23603	0.380688
C035394	fluocinolone	4	589	63811	11373627	1.21045	0.452776	3.23603	0.380688
D007376	interleukin-2	9	1414	63806	11372802	1.13449	0.589031	2.18504	0.377313
C052562	Actarit	1	123	63814	11374093	1.44909	0.202497	10.3699	0.369435
D001622	betaine	4	593	63811	11373623	1.20229	0.449732	3.21413	0.367205
C073419	Remifemin	1	124	63814	11374092	1.4374	0.200877	10.2856	0.361382
D001558	benzethonium	1	125	63814	11374091	1.42591	0.199282	10.2026	0.353393
C431707	efinaconazole	7	1097	63808	11373119	1.13735	0.540908	2.39149	0.339422
C064396	CVAD protocol	1	128	63814	11374088	1.39249	0.194647	9.96169	0.329802
C004345	triclofos	1	129	63814	11374087	1.38169	0.19315	9.88388	0.32206
C010809	tulobuterol	11	1780	63804	11372436	1.10148	0.608853	1.99271	0.319567
C032855	nafamostat	3	446	63812	11373770	1.19892	0.385191	3.73165	0.313165
D008535	megestrol	13	2131	63802	11372085	1.08734	0.630286	1.87583	0.300964
C100286	methsuximide	1	133	63814	11374083	1.34014	0.187383	9.58444	0.291674
D019695	glycyrrhizic acid	5	783	63810	11373433	1.13818	0.472397	2.7423	0.288485
C041747	nitazoxanide	3	454	63812	11373762	1.17779	0.378429	3.66564	0.282491
C084599	clotiazepam	9	1462	63806	11372754	1.09723	0.569729	2.11315	0.277505
C106783	naratriptan	10	1636	63805	11372580	1.08948	0.585059	2.02881	0.270176
C504878	enzastaurin	1	136	63814	11374080	1.31057	0.183279	9.3715	0.269474
C000589253	copanlisib	1	137	63814	11374079	1.30101	0.181951	9.3026	0.262182
D008034	lincomycin	2	296	63813	11373920	1.20431	0.299777	4.83816	0.262027
D011441	propylthiouracil	9	1475	63806	11372741	1.08756	0.564717	2.09449	0.251034
D000549	ambenonium	1	139	63814	11374077	1.28229	0.179352	9.16781	0.247754
D017315	cilazapril	6	968	63809	11373248	1.10479	0.495084	2.46535	0.243333
C076246	sitafloxacin	1	140	63814	11374076	1.27313	0.178079	9.10187	0.240617
C403769	certoparin	4	632	63811	11373584	1.12809	0.422064	3.01517	0.24029
D011318	prilocaine	39	6692	63776	11367524	1.03876	0.758185	1.42318	0.236751
C003468	tiaramide	1	141	63814	11374075	1.2641	0.176825	9.03687	0.233531
C053267	cefpodoxime proxetil	9	1484	63806	11372732	1.08097	0.561298	2.08176	0.232843
C495058	pegaptanib	3	468	63812	11373748	1.14255	0.367149	3.55559	0.230082
C047759	delapril	1	142	63814	11374074	1.2552	0.175588	8.97279	0.226494
D003366	cosyntropin	2	306	63813	11373910	1.16496	0.290024	4.67933	0.21522
C000598888	bococizumab	1	144	63814	11374072	1.23776	0.173166	8.84732	0.212567
C023635	dienogest	9	1496	63806	11372720	1.07229	0.556804	2.06502	0.208758
D010197	pancuronium	5	812	63810	11373404	1.09753	0.455569	2.64409	0.207444
C005479	magnesium carbonate	4	643	63811	11373573	1.10879	0.414865	2.96343	0.205898
C088236	hange-shashin-to	1	148	63814	11374068	1.20431	0.168517	8.60663	0.18528
C005100	melitracene	2	313	63813	11373903	1.1389	0.283567	4.57422	0.18335
C028994	betamethasone phosphate	17	2902	63798	11371314	1.04413	0.648147	1.68204	0.177514
D000324	adrenocorticotropic hormone	37	6407	63778	11367809	1.02933	0.745023	1.42212	0.17526
C040282	cloperastine	2	315	63813	11373901	1.13167	0.281774	4.54505	0.174375
C006947	cepharanthine	1	150	63814	11374066	1.18825	0.166285	8.49112	0.17191
C452423	vandetanib	7	1171	63808	11373045	1.06547	0.506798	2.24001	0.167284
D017762	nadroparin	19	3264	63796	11370952	1.03754	0.660887	1.62887	0.160167
D002991	clofazimine	15	2566	63800	11371650	1.04193	0.627172	1.73096	0.15859
C112666	gadoversetamide	7	1178	63808	11373038	1.05914	0.503793	2.22667	0.151564
C031927	hydroquinone	4	661	63811	11373555	1.0786	0.4036	2.88248	0.150862
D003894	desmopressin	38	6611	63777	11367605	1.02452	0.744729	1.40943	0.148869
C002125	etifoxine	3	491	63812	11373725	1.08903	0.350009	3.38845	0.147271
D008234	lynestrenol	1	154	63814	11374062	1.15739	0.161993	8.26917	0.145692
C424423	roflumilast	25	4331	63790	11369885	1.02886	0.694365	1.52448	0.141809
C042533	doxercalciferol	8	1357	63807	11372859	1.05078	0.524392	2.10556	0.139678
C582473	taliglucerase alfa	2	323	63813	11373893	1.10364	0.274825	4.43199	0.139029
C041648	pimobendan	3	495	63812	11373721	1.08023	0.34719	3.36098	0.133263
C409945	parecoxib	2	327	63813	11373889	1.09014	0.271477	4.37755	0.121681
C025700	strontium chloride	2	328	63813	11373888	1.08682	0.270653	4.36414	0.117377
C100302	tribenoside	1	162	63814	11374054	1.10023	0.154041	7.85835	0.0952269
D000068816	adapalene	19	3315	63796	11370901	1.02158	0.65073	1.60377	0.0927762
C084602	clothiapine	4	681	63811	11373535	1.04692	0.39178	2.79758	0.0914308
D002974	clemastine	20	3499	63795	11370717	1.0188	0.656412	1.58124	0.0830284
C025340	manganese chloride	5	862	63810	11373354	1.03386	0.429209	2.49032	0.0742459
D000068438	brimonidine	106	18763	63709	11355453	1.00695	0.831817	1.21895	0.0710323
C070918	cefozopran	4	693	63811	11373523	1.02879	0.385015	2.749	0.0565994
C005717	proxymetacaine	4	694	63811	11373522	1.02731	0.384462	2.74503	0.0537239
C016167	triflusal	1	169	63814	11374047	1.05466	0.147698	7.53097	0.053061
C531549	rucaparib	27	4767	63788	11369449	1.00953	0.691519	1.47378	0.0491333
C005260	metopimazine	6	1049	63809	11373167	1.01947	0.456939	2.27453	0.047101
D005452	fluorescein	4	698	63811	11373518	1.02142	0.382265	2.72925	0.042263
D002635	chenodeoxycholic acid	1	171	63814	11374045	1.04232	0.14598	7.44238	0.0413321
C005701	picosulfate sodium	33	5843	63782	11368373	1.00665	0.714898	1.41747	0.0379545
D005363	psoralen	1	172	63814	11374044	1.03626	0.145136	7.39887	0.0355187
C038981	nalmefene	1	172	63814	11374044	1.03626	0.145136	7.39887	0.0355187
D000077551	micafungin	35	6204	63780	11368012	1.00553	0.721223	1.40192	0.032542
C027260	pirarubicin	5	879	63810	11373337	1.01387	0.420928	2.44204	0.0307025
D009254	nafcillin	4	703	63811	11373513	1.01415	0.379553	2.70978	0.0280283
C047638	alfuzosin	58	10303	63757	11363913	1.00338	0.775049	1.29897	0.0255947
D026023	permethrin	7	1239	63808	11372977	1.00699	0.479039	2.11681	0.0183803
C069195	sivelestat	2	352	63813	11373864	1.01271	0.252271	4.06541	0.0178142
C006723	benzyl benzoate	1	176	63814	11374040	1.01271	0.141856	7.22978	0.0125964
D000561	amdinocillin pivoxil	2	355	63813	11373861	1.00415	0.250148	4.03092	0.00584618
C472955	carperitide	4	711	63811	11373505	1.00274	0.375294	2.67921	0.00546079
C010152	eviprostat	2	356	63813	11373860	1.00133	0.249448	4.01956	0.00187919
D007612	kanamycin	3	536	63812	11373680	0.997597	0.320715	3.10306	-0.0041555
C000601773	risankizumab	2	358	63813	11373858	0.995739	0.248059	3.99701	-0.00602165
D003519	cyclopentolate	6	1075	63809	11373141	0.994813	0.445911	2.21939	-0.0127036
D007610	kallikrein	3	539	63812	11373677	0.992044	0.318936	3.08574	-0.0137963
C026166	theanine	1	182	63814	11374034	0.979326	0.137204	6.99015	-0.0208337
D013411	sulfadiazine	6	1080	63809	11373136	0.990207	0.443851	2.20909	-0.0240394
C032688	boric acid	1	183	63814	11374033	0.973974	0.136459	6.95175	-0.0262986
C580789	betamethasone acetate	2	364	63813	11373852	0.979325	0.243986	3.93088	-0.0294635
C083181	bakumondo-to	1	184	63814	11374032	0.968681	0.135721	6.91376	-0.0317339
C064357	naftopidil	7	1268	63808	11372948	0.983958	0.468104	2.06829	-0.0426664
C004280	thiocolchicoside	6	1096	63809	11373120	0.97575	0.437385	2.17677	-0.0599665
D000077591	eucalyptol	5	917	63810	11373299	0.971848	0.403526	2.34059	-0.0636768
C038068	cicletanine	1	190	63814	11374026	0.93809	0.131457	6.69431	-0.063741
D014266	trientine	1	190	63814	11374026	0.93809	0.131457	6.69431	-0.063741
D001544	benperidol	1	190	63814	11374026	0.93809	0.131457	6.69431	-0.063741
C060285	lacidipine	6	1098	63809	11373118	0.973972	0.43659	2.1728	-0.0644207
D005480	flurbiprofen	11	2000	63804	11372216	0.980302	0.541977	1.77312	-0.0657966
D010892	pirinitramide	3	557	63812	11373659	0.959984	0.30866	2.98571	-0.0705436
C021277	nilutamide	1	192	63814	11374024	0.928318	0.130095	6.62422	-0.074187
D011205	povidone	2	379	63813	11373837	0.940565	0.234364	3.77473	-0.0864268
C519491	ceftolozane	3	565	63812	11373651	0.94639	0.304302	2.94331	-0.0951815
C477447	benproperine	1	197	63814	11374019	0.904757	0.126809	6.45525	-0.0998355
D002715	chlormadinone acetate	4	751	63811	11373465	0.94933	0.355356	2.53613	-0.103718
D005424	flecainide	62	11207	63753	11363009	0.986041	0.768138	1.26576	-0.110328
C002113	acid citrate dextrose	1	200	63814	11374016	0.891185	0.124916	6.35795	-0.114915
C520853	alogliptin	17	3120	63798	11371096	0.971157	0.602906	1.56433	-0.120327
D000481	allantoin	1	203	63814	11374013	0.878015	0.123079	6.26354	-0.129772
D010918	pizotyline	3	577	63812	11373639	0.926707	0.297992	2.88191	-0.131495
C119379	lestaurtinib	1	206	63814	11374010	0.865228	0.121295	6.17189	-0.144411
D011395	promazine	8	1507	63807	11372709	0.946177	0.472286	1.89557	-0.156061
D016899	interferon-beta	4	771	63811	11373445	0.924703	0.346161	2.47017	-0.156157
D013840	thiamylal	1	209	63814	11374007	0.852808	0.119562	6.08288	-0.15884
D013847	thiethylperazine	1	209	63814	11374007	0.852808	0.119562	6.08288	-0.15884
C054368	fotemustine	1	209	63814	11374007	0.852808	0.119562	6.08288	-0.15884
C032587	olsalazine	1	210	63814	11374006	0.848747	0.118995	6.05378	-0.163604
C556270	peginesatide	1	210	63814	11374006	0.848747	0.118995	6.05378	-0.163604
D000077337	vorinostat	11	2062	63804	11372154	0.950821	0.525704	1.71971	-0.166796
C081732	iloperidone	6	1145	63809	11373071	0.933989	0.418705	2.08341	-0.166834
C018904	dexchlorpheniramine	34	6245	63781	11367971	0.970372	0.692659	1.35943	-0.17485
D013982	ticarcillin	3	593	63812	11373623	0.901702	0.289974	2.80393	-0.178762
C445659	bilastine	5	971	63810	11373245	0.917797	0.381133	2.21012	-0.191309
D012973	sodium hypochlorite	1	221	63814	11373995	0.806501	0.113099	5.75112	-0.214564
C111129	gorei-san	1	223	63814	11373993	0.799267	0.112089	5.69931	-0.223557
C065533	perospirone	2	418	63813	11373798	0.852806	0.212569	3.42136	-0.224636
D008680	metaraminol	1	225	63814	11373991	0.792163	0.111097	5.64843	-0.232471
D011413	propantheline	1	226	63814	11373990	0.788657	0.110607	5.62333	-0.236898
D002233	carbocysteine	44	8132	63771	11366084	0.964368	0.717011	1.29706	-0.239936
C001584	benfluorex	2	427	63813	11373789	0.83483	0.208103	3.34901	-0.254704
C100300	phthalylsulfathiazole	3	620	63812	11373596	0.862432	0.27738	2.68148	-0.255717
D010878	piperacillin	142	25889	63673	11348327	0.977574	0.828784	1.15308	-0.269242
D012701	serotonin	2	432	63813	11373784	0.825167	0.205702	3.31013	-0.271137
C004664	chloropyramine	1	235	63814	11373981	0.758453	0.106389	5.40707	-0.275886
C539402	dexibuprofen	1	237	63814	11373979	0.752052	0.105495	5.36125	-0.284348
D018038	sodium selenite	1	237	63814	11373979	0.752052	0.105495	5.36125	-0.284348
D004078	dihydralazine	2	437	63813	11373779	0.815726	0.203356	3.27213	-0.287381
C009695	xylometazoline	5	1014	63810	11373202	0.878873	0.365004	2.11619	-0.287989
D006918	hydroxyurea	65	12018	63750	11362198	0.96397	0.755342	1.23022	-0.294902
D012312	ritodrine	2	444	63813	11373772	0.802865	0.20016	3.22038	-0.309816
C472181	efalizumab	15	2908	63800	11371308	0.919362	0.553492	1.52708	-0.324747
C000609799	rurioctocog alfa pegol	1	247	63814	11373969	0.721604	0.10124	5.14333	-0.325617
C105254	pramlintide	15	2910	63800	11371306	0.91873	0.553112	1.52603	-0.327404
D004977	ethambutol	46	8608	63769	11365608	0.952442	0.712776	1.27269	-0.329476
C550184	Velaglucerase alfa	4	842	63811	11373374	0.846724	0.317037	2.26138	-0.331964
D009950	ornidazole	1	249	63814	11373967	0.715808	0.10043	5.10185	-0.333671
C084136	rikkunshi-to	1	250	63814	11373966	0.712945	0.10003	5.08137	-0.337674
D064730	dexrazoxane	4	846	63811	11373370	0.84272	0.315541	2.25066	-0.341424
D003868	dequalinium	1	252	63814	11373964	0.707286	0.0992394	5.04088	-0.345632
D007485	ioxaglic acid	1	253	63814	11373963	0.704491	0.0988487	5.02088	-0.349587
D015378	imipenem	43	8088	63772	11366128	0.947567	0.702121	1.27881	-0.352116
D013874	thiopental	10	1993	63805	11372223	0.8943	0.480407	1.66478	-0.352359
C034587	CHOP protocol	1	254	63814	11373962	0.701717	0.098461	5.00104	-0.353527
D009257	nafronyl	5	1046	63810	11373170	0.851983	0.35386	2.05131	-0.357325
D007505	iron-dextran complex	6	1238	63809	11372978	0.863819	0.387309	1.92659	-0.357702
C064294	sarpogrelate	4	855	63811	11373361	0.833848	0.312227	2.22691	-0.362549
C005548	pramoxine	4	855	63811	11373361	0.833848	0.312227	2.22691	-0.362549
D003523	cycloserine	6	1253	63809	11372963	0.853477	0.382681	1.90348	-0.387145
C533287	cariprazine	9	1827	63806	11372389	0.877999	0.456076	1.69025	-0.389343
D014740	vidarabine	2	475	63813	11373741	0.750465	0.187134	3.00959	-0.405109
D002123	calcium dobesilate	1	268	63814	11373948	0.665059	0.0933362	4.73883	-0.407117
C040971	tixocortol	1	269	63814	11373947	0.662587	0.0929905	4.72115	-0.410837
C570288	ertugliflozin	2	477	63813	11373739	0.747318	0.186352	2.99693	-0.411042
C036604	esmolol	3	682	63812	11373534	0.784025	0.252225	2.43709	-0.420499
D000078224	lenograstim	15	2988	63800	11371228	0.894741	0.538688	1.48613	-0.429629
C106812	adefovir dipivoxil	15	2990	63800	11371226	0.894142	0.538328	1.48514	-0.432215
C102254	itopride	3	687	63812	11373529	0.778319	0.250394	2.41931	-0.433131
C002942	calcium carbasalate	8	1666	63807	11372550	0.855864	0.427281	1.71434	-0.439148
D000583	amikacin	43	8206	63772	11366010	0.933931	0.692025	1.2604	-0.446896
D020442	poloxamer	1	279	63814	11373937	0.638838	0.0896691	4.55133	-0.4473
C048498	erdosteine	1	281	63814	11373935	0.634291	0.0890331	4.51883	-0.454436
C038950	cefpirome	1	283	63814	11373933	0.629808	0.088406	4.48678	-0.461522
C042288	pilsicainide	4	903	63811	11373313	0.789521	0.295665	2.10828	-0.4716
D003707	demeclocycline	1	293	63814	11373923	0.608312	0.0853987	4.33313	-0.496217
D017274	nafarelin	1	293	63814	11373923	0.608312	0.0853987	4.33313	-0.496217
C068874	raltitrexed	1	293	63814	11373923	0.608312	0.0853987	4.33313	-0.496217
C103639	rupatadine	2	507	63813	11373709	0.703097	0.175355	2.81911	-0.497185
C004580	pirenoxine	2	508	63813	11373708	0.701712	0.175011	2.81354	-0.499968
D010424	pentobarbital	2	509	63813	11373707	0.700334	0.174668	2.808	-0.502746
C008872	pholcodine	1	295	63814	11373921	0.604188	0.0848217	4.30366	-0.503014
D005469	fluorometholone	8	1709	63807	11372507	0.834326	0.416546	1.67113	-0.511089
C010038	azelaic acid	8	1711	63807	11372505	0.833351	0.416059	1.66917	-0.514391
C071315	ramosetron	4	926	63811	11373290	0.769909	0.288336	2.05579	-0.521823
C402943	hochu-ekki-to	1	301	63814	11373915	0.592144	0.0831363	4.21759	-0.523133
D013300	streptokinase	1	302	63814	11373914	0.590183	0.0828619	4.20358	-0.526447
C000626284	tisagenlecleucel	5	1129	63810	11373087	0.789343	0.327893	1.9002	-0.527764
D003981	diazoxide	2	521	63813	11373695	0.684203	0.170655	2.74315	-0.53566
C526675	fesoterodine	42	8137	63773	11366079	0.919939	0.679252	1.24591	-0.53924
D000077210	sunitinib	194	35957	63621	11338259	0.961533	0.834819	1.10748	-0.544065
C032005	fumaric acid	1	309	63814	11373907	0.576813	0.0809907	4.10805	-0.549344
D002077	butorphanol	10	2122	63805	11372094	0.839925	0.45124	1.56341	-0.550299
D009892	opium	2	529	63813	11373687	0.673855	0.168081	2.70156	-0.557186
D003974	diatrizoate meglumine	2	537	63813	11373679	0.663816	0.165583	2.6612	-0.57839
C053083	bromfenac	7	1555	63808	11372661	0.802333	0.381842	1.68588	-0.581339
C072350	estradiol acetate	4	958	63811	11373258	0.74419	0.278724	1.98698	-0.58967
C529000	golimumab	194	36094	63621	11338122	0.957872	0.831641	1.10326	-0.596983
D000113	acetyldigoxin	2	545	63813	11373671	0.654071	0.163159	2.62204	-0.599281
C000588473	letermovir	1	326	63814	11373890	0.546733	0.0767798	3.89317	-0.602866
C119642	gosha-jinki-gan	2	551	63813	11373665	0.646948	0.161387	2.59341	-0.61475
D004999	amifostine	3	773	63812	11373443	0.691722	0.222596	2.14954	-0.637135
D013413	sulfadoxine	1	338	63814	11373878	0.527322	0.0740617	3.75455	-0.638994
D011794	quercetin	1	340	63814	11373876	0.52422	0.0736273	3.7324	-0.644891
C063449	zileuton	2	564	63813	11373652	0.632036	0.157676	2.53349	-0.647697
D000666	amphotericin B	74	14226	63741	11359990	0.92706	0.737635	1.16513	-0.649446
D000078142	tazobactam	134	25272	63681	11348944	0.944954	0.797268	1.12	-0.652993
D007978	levamisole	1	343	63814	11373873	0.519635	0.0729851	3.69966	-0.653672
D014364	tryptophan	1	353	63814	11373863	0.504914	0.0709232	3.59456	-0.682396
D008520	medigoxin	7	1616	63808	11372600	0.772043	0.36745	1.62213	-0.682981
C061957	polaprezinc	4	1008	63811	11373208	0.707273	0.264924	1.88822	-0.691286
C504422	flurbiprofen axetil	2	582	63813	11373634	0.612487	0.15281	2.45494	-0.692087
D000078222	tinzaparin	31	6262	63784	11367954	0.882306	0.619899	1.25579	-0.695287
C469289	dalbavancin	1	358	63814	11373858	0.497862	0.0699354	3.54422	-0.696455
D000077612	anidulafungin	3	800	63812	11373416	0.668374	0.215098	2.07684	-0.696534
C078052	pazufloxacin	1	359	63814	11373857	0.496475	0.0697411	3.53432	-0.699244
C121414	dai-kenchu-to	5	1221	63810	11372995	0.729861	0.303229	1.75675	-0.702674
C120953	imidafenacin	1	364	63814	11373852	0.489655	0.0687857	3.48564	-0.71307
C090840	alosetron	3	810	63812	11373406	0.660122	0.212448	2.05114	-0.718027
D005702	galantamine	25	5148	63790	11369068	0.865513	0.58423	1.28222	-0.720274
D002442	ceftazidime	32	6492	63783	11367724	0.878497	0.620664	1.24344	-0.730825
D007455	iodine	14	3041	63801	11371175	0.820521	0.485338	1.38719	-0.738382
C485333	tafluprost	7	1660	63808	11372556	0.751576	0.357724	1.57906	-0.753952
D016670	gabexate	2	609	63813	11373607	0.585331	0.146051	2.34585	-0.756168
C043940	pranoprofen	2	613	63813	11373603	0.581512	0.1451	2.33051	-0.76542
C000598580	brigatinib	2	614	63813	11373602	0.580565	0.144864	2.3267	-0.767723
C549035	mogamulizumab	1	386	63814	11373830	0.461746	0.064875	3.28647	-0.771735
D000069464	solifenacin	126	24063	63689	11350153	0.933164	0.783163	1.1119	-0.773688
D008899	mineral oil	7	1676	63808	11372540	0.7444	0.354313	1.56396	-0.779296
D014287	trimebutine	12	2682	63803	11371534	0.797444	0.452275	1.40604	-0.782254
D003907	dexamethasone	1000	182680	62815	11191536	0.975294	0.916073	1.03834	-0.782739
C038462	shakuyaku-kanzo-to	3	841	63812	11373375	0.635788	0.204632	1.97538	-0.783015
C079703	rufinamide	5	1271	63810	11372945	0.701146	0.29132	1.68751	-0.792303
C000588857	guselkumab	15	3283	63800	11370933	0.814321	0.490326	1.3524	-0.793607
D000069503	vilazodone	35	7140	63780	11367076	0.873643	0.626701	1.21789	-0.796993
C110051	calcium lactate	3	848	63812	11373368	0.630539	0.202946	1.95904	-0.797359
D001548	benzalkonium	1	400	63814	11373816	0.445585	0.0626099	3.17116	-0.807353
C014635	lactitol	2	632	63813	11373584	0.564029	0.140747	2.26029	-0.808559
C026784	acemetacin	1	401	63814	11373815	0.444473	0.0624541	3.16323	-0.809849
D002355	carticaine	2	637	63813	11373579	0.559601	0.139644	2.24251	-0.819696
D000077237	arsenic trioxide	6	1496	63809	11372720	0.714829	0.320613	1.59376	-0.820641
C092797	safinamide	1	406	63814	11373810	0.438999	0.0616868	3.12418	-0.822239
D013713	teniposide	1	406	63814	11373810	0.438999	0.0616868	3.12418	-0.822239
C010651	buflomedil	2	644	63813	11373572	0.553518	0.13813	2.21808	-0.835143
D004091	hydromorphone	339	63226	63476	11310990	0.955422	0.858452	1.06335	-0.835163
C411345	bemiparin	1	412	63814	11373804	0.432606	0.0607906	3.07857	-0.836906
D000077784	axitinib	36	7387	63779	11366829	0.868552	0.625952	1.20518	-0.843273
D006916	5-hydroxytryptophan	2	657	63813	11373559	0.542565	0.135402	2.17409	-0.86339
C004651	valpromide	4	1099	63811	11373117	0.648704	0.243025	1.73158	-0.863961
C000611335	eteplirsen	1	424	63814	11373792	0.420362	0.059074	2.99124	-0.865612
D008127	lofepramine	1	426	63814	11373790	0.418388	0.0587973	2.97716	-0.870317
D004961	estramustine	4	1104	63811	11373112	0.645765	0.241926	1.72372	-0.873031
C493250	gabapentin enacarbil	7	1743	63808	11372473	0.715781	0.340712	1.50374	-0.882868
D004115	dimethindene	6	1535	63809	11372681	0.696665	0.312479	1.5532	-0.883604
C572045	apalutamide	4	1110	63811	11373106	0.642274	0.24062	1.71439	-0.883861
D008774	methylphenidate	288	54095	63527	11320121	0.948698	0.844739	1.06545	-0.889363
C057937	iomeprol	1	442	63814	11373774	0.403243	0.0566735	2.86915	-0.907184
D000077723	cefepime	46	9376	63769	11364840	0.874367	0.654389	1.16829	-0.908006
D008755	methylergonovine	2	680	63813	11373536	0.524213	0.130831	2.1004	-0.912027
C521013	veliparib	1	447	63814	11373769	0.398732	0.0560409	2.83698	-0.918432
D008713	methimazole	28	5939	63787	11368277	0.840247	0.5796	1.21811	-0.918668
D008619	mepivacaine	4	1137	63811	11373079	0.627021	0.234916	1.6736	-0.931884
D002969	clavulanic acid	3	924	63812	11373292	0.578673	0.186283	1.7976	-0.945906
D004998	ethiodized oil	3	924	63812	11373292	0.578673	0.186283	1.7976	-0.945906
C574276	cobimetinib	10	2412	63805	11371804	0.73892	0.397045	1.37516	-0.954745
D015572	spiramycin	5	1367	63810	11372849	0.651902	0.270892	1.5688	-0.954945
C021024	ferric hydroxide	2	702	63813	11373514	0.507783	0.126739	2.03445	-0.957036
D014191	tranylcypromine	3	930	63812	11373286	0.574939	0.185084	1.78598	-0.957109
C551441	perampanel	11	2626	63804	11371590	0.746571	0.412915	1.34984	-0.967224
D005045	etomidate	5	1377	63810	11372839	0.647167	0.268927	1.55739	-0.971228
C508887	retapamulin	2	711	63813	11373505	0.501355	0.125138	2.00864	-0.975044
D002701	chloramphenicol	6	1594	63809	11372622	0.670875	0.300929	1.49561	-0.975888
C070671	azasetron	1	478	63814	11373738	0.372872	0.0524138	2.65261	-0.985483
C087123	romidepsin	3	953	63812	11373263	0.561062	0.180624	1.74279	-0.999397
C002791	bismuth subcitrate	2	728	63813	11373488	0.489647	0.122221	1.96164	-1.00845
D015764	bepridil	1	493	63814	11373723	0.361526	0.0508221	2.57174	-1.01638
C431566	degarelix	15	3480	63800	11370736	0.76821	0.462591	1.27574	-1.01896
D003033	coal tar	2	739	63813	11373477	0.482358	0.120405	1.93239	-1.02965
D063325	tiapride	8	2059	63807	11372157	0.692481	0.345823	1.38663	-1.03729
C013322	tropatepine	7	1848	63808	11372368	0.675106	0.321378	1.41817	-1.03746
D003676	deferoxamine	7	1853	63808	11372363	0.673284	0.320511	1.41434	-1.0446
C547076	tafamidis	1	510	63814	11373706	0.349475	0.0491313	2.48584	-1.05029
C045693	flomoxef	1	511	63814	11373705	0.348791	0.0490353	2.48097	-1.05225
C001801	mitragynine	1	511	63814	11373705	0.348791	0.0490353	2.48097	-1.05225
D005000	ethionamide	2	751	63813	11373465	0.47465	0.118485	1.90145	-1.05242
D004005	dichlorphenamide	2	772	63813	11373444	0.461738	0.115267	1.84963	-1.09141
D000077404	cidofovir	2	773	63813	11373443	0.461141	0.115118	1.84724	-1.09324
C553414	avanafil	1	549	63814	11373667	0.324648	0.0456471	2.30893	-1.12398
D017294	ondansetron	574	107225	63241	11266991	0.953729	0.878293	1.03564	-1.12691
C584575	plecanatide	1	554	63814	11373662	0.321717	0.0452359	2.28805	-1.13305
D010632	pheniramine	1	556	63814	11373660	0.32056	0.0450734	2.27981	-1.13665
C000609080	gilteritinib	1	565	63814	11373651	0.315454	0.0443566	2.24343	-1.15271
C000606954	patisiran	1	565	63814	11373651	0.315454	0.0443566	2.24343	-1.15271
C490954	eribulin	15	3613	63800	11370603	0.739922	0.445575	1.22871	-1.16403
C479079	insulin glulisine	35	7601	63780	11366615	0.820623	0.588697	1.14392	-1.16655
C585161	selinexor	1	574	63814	11373642	0.310507	0.0436623	2.20819	-1.16852
C006480	althiazide	4	1289	63811	11372927	0.553075	0.207254	1.47593	-1.18265
D002231	carbimazole	8	2174	63807	11372042	0.655844	0.32755	1.31318	-1.19086
D000077593	reboxetine	1	589	63814	11373627	0.302599	0.0425522	2.15186	-1.19432
D017256	99mTc-sestamibi	1	593	63814	11373623	0.300558	0.0422656	2.13732	-1.20109
C028458	tipepidine	2	835	63813	11373381	0.426898	0.106584	1.70984	-1.20234
D008194	lymecycline	1	610	63814	11373606	0.292181	0.0410895	2.07766	-1.22936
C088117	acetylleucine	1	612	63814	11373604	0.291226	0.0409554	2.07086	-1.23264
C029256	histrelin	2	862	63813	11373354	0.413525	0.103251	1.65619	-1.24734
C017652	opium tincture	2	874	63813	11373342	0.407847	0.101835	1.63342	-1.26689
D007538	isoniazid	71	14712	63744	11359504	0.860016	0.681061	1.08599	-1.26694
C006984	chlorocresol	2	876	63813	11373340	0.406916	0.101603	1.62968	-1.27012
C089740	abiraterone	3	1118	63812	11373098	0.478251	0.154005	1.48517	-1.27585
D002354	carteolol	2	882	63813	11373334	0.404148	0.100913	1.61858	-1.27977
C555622	ulipristal acetate	1	643	63814	11373573	0.277185	0.0389838	1.97086	-1.28206
C571886	insulin degludec	48	10301	63767	11363915	0.830412	0.625315	1.10278	-1.28401
D008751	methylene blue	4	1357	63811	11372859	0.525357	0.196882	1.40185	-1.28542
C059238	limaprost	7	2053	63808	11372163	0.607683	0.289322	1.27636	-1.31554
C412828	choriogonadotropin alfa	10	2711	63805	11371505	0.657406	0.353295	1.22329	-1.32388
D020108	nicorandil	34	7614	63781	11366602	0.795803	0.568144	1.11469	-1.3285
D013307	streptomycin	2	913	63813	11373303	0.390424	0.0974915	1.56353	-1.32862
D000069447	tiotropium	633	118942	63182	11255274	0.94805	0.876474	1.02547	-1.332
D025762	pristinamycin	4	1392	63811	11372824	0.512146	0.191938	1.36655	-1.33633
C512998	tavaborole	1	695	63814	11373521	0.256445	0.036071	1.82318	-1.35985
D011222	prazepam	11	2958	63804	11371258	0.662758	0.36661	1.19813	-1.36163
C552956	vonoprazan	6	1874	63809	11372342	0.570623	0.256017	1.27183	-1.37197
D016729	leuprolide	240	46754	63575	11327462	0.914616	0.805468	1.03855	-1.37654
C065700	myotrophin	1	709	63814	11373507	0.251381	0.0353597	1.78713	-1.3798
D015760	alfentanil	1	713	63814	11373503	0.24997	0.0351616	1.77709	-1.38543
C051883	maxacalcitol	1	721	63814	11373495	0.247197	0.0347719	1.75734	-1.39659
D000080045	inotuzumab ozogamicin	2	959	63813	11373257	0.371695	0.0928216	1.48842	-1.39814
D002719	chlormethiazole	1	738	63814	11373478	0.241502	0.033972	1.71681	-1.4199
D009609	nitrous oxide	6	1915	63809	11372301	0.558404	0.250542	1.24456	-1.42495
D000077484	vemurafenib	43	9535	63772	11364681	0.803665	0.595565	1.08448	-1.42958
D014673	vecuronium bromide	8	2379	63807	11371837	0.599319	0.299352	1.19987	-1.44553
D018817	methylenedioxymethamphetamine	1	760	63814	11373456	0.234511	0.0329898	1.66704	-1.44929
C011941	nabilone	1	764	63814	11373452	0.233283	0.0328173	1.6583	-1.45454
C578834	rolapitant	1	765	63814	11373451	0.232978	0.0327744	1.65613	-1.45585
D000077785	tenecteplase	2	1001	63813	11373215	0.356098	0.088932	1.42588	-1.45876
C000591245	semaglutide	10	2831	63805	11371385	0.629533	0.338333	1.17137	-1.46073
C522124	besifloxacin	1	769	63814	11373447	0.231766	0.0326041	1.64751	-1.46107
C571889	asunaprevir	2	1026	63813	11373190	0.347421	0.0867678	1.39108	-1.49365
C010846	alverine	1	796	63814	11373420	0.223904	0.0314995	1.59155	-1.49559
C000619503	voxilaprevir	1	801	63814	11373415	0.222506	0.0313031	1.5816	-1.50185
C062402	gadoteridol	3	1279	63812	11372937	0.418043	0.134643	1.29795	-1.50884
C119141	Ospemifene	8	2435	63807	11371781	0.585533	0.292474	1.17224	-1.51129
C059896	miglustat	1	815	63814	11373401	0.218684	0.030766	1.5544	-1.51918
D015649	pentostatin	1	821	63814	11373395	0.217086	0.0305414	1.54303	-1.52652
C031942	argatroban	3	1298	63812	11372918	0.411923	0.132674	1.27893	-1.53438
D008536	meglumine	2	1057	63813	11373159	0.337231	0.0842261	1.35023	-1.53576
D015766	albendazole	3	1301	63812	11372915	0.410973	0.132369	1.27597	-1.53838
D015080	mesna	29	6935	63786	11367281	0.745217	0.517427	1.07329	-1.58001
C585539	alpelisib	1	880	63814	11373336	0.20253	0.0284959	1.43945	-1.59595
D001591	benzydamine	3	1347	63812	11372869	0.396937	0.127853	1.23234	-1.59856
C516022	delamanid	2	1122	63813	11373094	0.317692	0.0793523	1.2719	-1.62017
C582670	alectinib	4	1608	63811	11372608	0.443342	0.166183	1.18274	-1.62476
C005810	tetrahydrozoline	11	3207	63804	11371009	0.611287	0.338167	1.10499	-1.62947
D002191	canrenoic acid	12	3463	63803	11370753	0.617557	0.350351	1.08856	-1.6666
C025314	ferric citrate	4	1642	63811	11372574	0.43416	0.162746	1.15822	-1.6666
C487932	neratinib	2	1163	63813	11373053	0.306491	0.0765579	1.22701	-1.67094
D006879	hydroxocobalamin	12	3468	63803	11370748	0.616666	0.349846	1.08698	-1.67159
C473097	factor VIII-von Willebrand factor concentrate	1	955	63814	11373261	0.186623	0.0262601	1.32628	-1.67777
D000077543	deferiprone	1	956	63814	11373260	0.186428	0.0262326	1.32489	-1.67882
D009340	nefopam	15	4131	63800	11370085	0.647111	0.389737	1.07445	-1.68241
D008466	mechlorethamine	6	2146	63809	11372070	0.498287	0.223599	1.11042	-1.70381
C000605269	enasidenib	2	1207	63813	11373009	0.295317	0.07377	1.18222	-1.72347
C413685	entecavir	29	7141	63786	11367075	0.723706	0.502503	1.04228	-1.73748
C050504	tianeptine	2	1225	63813	11372991	0.290978	0.0726871	1.16483	-1.74441
C005096	mebeverine	8	2654	63807	11371562	0.537206	0.26836	1.07538	-1.75476
D004002	clodronic acid	2	1238	63813	11372978	0.287922	0.0719246	1.15258	-1.75934
C072417	gadoterate meglumine	4	1729	63811	11372487	0.412311	0.154565	1.09986	-1.76985
C008522	melperone	3	1489	63812	11372727	0.359078	0.115673	1.11467	-1.77217
C000609138	avelumab	1	1057	63814	11373159	0.168613	0.0237281	1.19816	-1.7793
D000077403	orlistat	111	23431	63704	11350785	0.844095	0.700383	1.0173	-1.77992
D017338	cladribine	5	1989	63810	11372227	0.448014	0.186261	1.07761	-1.79308
C119467	lanthanum carbonate	13	3829	63802	11370387	0.605061	0.350986	1.04306	-1.80827
D000077767	panobinostat	4	1766	63811	11372450	0.403671	0.15133	1.07679	-1.8122
C414203	nepafenac	6	2253	63809	11371963	0.474617	0.212989	1.05762	-1.82296
D052203	ferrosoferric oxide	2	1302	63813	11372914	0.273767	0.0683925	1.09586	-1.83065
C000599459	sucroferric oxyhydroxide	2	1329	63813	11372887	0.268205	0.0670043	1.07357	-1.85968
C073338	carbazochrome	5	2053	63810	11372163	0.434046	0.18046	1.04397	-1.86389
D017334	teicoplanin	14	4114	63801	11370102	0.606458	0.358832	1.02497	-1.8679
D000077735	gemifloxacin	2	1343	63813	11372873	0.265409	0.0663065	1.06237	-1.87451
D004308	dothiepin	4	1823	63811	11372393	0.391048	0.146602	1.04308	-1.87574
C434107	mepolizumab	39	9403	63776	11364813	0.7391	0.539604	1.01235	-1.88352
C571386	benralizumab	7	2545	63808	11371671	0.490184	0.233437	1.02932	-1.88366
D000077606	trabectedin	1	1179	63814	11373037	0.151163	0.0212746	1.07407	-1.88858
C000629004	pegvaliase	1	1186	63814	11373030	0.150271	0.0211491	1.06772	-1.8945
D000077726	doripenem	2	1378	63813	11372838	0.258667	0.0646239	1.03535	-1.9109
D005013	ethosuximide	1	1206	63814	11373010	0.147779	0.0207987	1.05	-1.91123
D000077335	desflurane	2	1396	63813	11372820	0.255331	0.0637913	1.02199	-1.92926
D005578	fosfomycin	5	2133	63810	11372083	0.417763	0.173698	1.00477	-1.94937
C579707	fosaprepitant	3	1654	63812	11372562	0.323252	0.104144	1.00334	-1.95423
D001500	BCG vaccine	12	3764	63803	11370452	0.568157	0.322351	1.0014	-1.95516
D019343	citric acid	15	4438	63800	11369778	0.602331	0.36279	1.00004	-1.95986
D000077602	tolvaptan	23	6191	63792	11368025	0.662042	0.439575	0.997099	-1.9739
D008596	menotropin	2	1449	63813	11372767	0.245991	0.06146	0.984566	-1.98198
D002727	proguanil	5	2177	63810	11372039	0.409318	0.17019	0.984439	-1.99503
C103998	epoetin beta	8	2892	63807	11371324	0.492986	0.246291	0.986779	-1.99759
D064699	dexmethylphenidate	9	3127	63806	11371089	0.512927	0.266617	0.986785	-1.99985
D003840	deoxycholic acid	1	1328	63814	11372888	0.134201	0.0188891	0.953457	-2.00764
C061018	ganirelix	1	1329	63814	11372887	0.1341	0.0188749	0.952739	-2.0084
C422802	ibritumomab tiuxetan	1	1363	63814	11372853	0.130755	0.0184044	0.928953	-2.03367
C059539	midostaurin	1	1368	63814	11372848	0.130277	0.0183372	0.925555	-2.03733
C531958	lenvatinib	28	7355	63787	11366861	0.678397	0.468034	0.983309	-2.04888
C095285	silodosin	22	6082	63793	11368134	0.644603	0.424085	0.979787	-2.05559
C020527	tioconazole	1	1399	63814	11372817	0.12739	0.0179311	0.905029	-2.05975
D005640	follicle-stimulating hormone	9	3197	63806	11371019	0.501693	0.260783	0.965153	-2.06625
C000603935	aripiprazole lauroxil	5	2261	63810	11371955	0.394109	0.163872	0.947823	-2.07969
D008981	molsidomine	6	2510	63809	11371706	0.426011	0.191197	0.949206	-2.08753
C028570	Ringer's acetate	7	2765	63808	11371451	0.451174	0.214877	0.947323	-2.10299
D009278	naphazoline	6	2553	63809	11371663	0.418835	0.187979	0.9332	-2.12914
D008130	lomustine	2	1625	63813	11372591	0.219345	0.0548082	0.877825	-2.14417
C000601108	encorafenib	1	1530	63814	11372686	0.116481	0.0163966	0.82748	-2.14931
D008879	midodrine	27	7283	63788	11366933	0.660629	0.452692	0.964079	-2.14969
D000069603	sevelamer	67	15579	63748	11358637	0.766293	0.602732	0.97424	-2.17305
C074619	bivalirudin	5	2358	63810	11371858	0.377893	0.157136	0.908789	-2.17363
D001279	atracurium	4	2122	63811	11372094	0.335938	0.125961	0.895947	-2.17953
D000077466	tirofiban	4	2125	63811	11372091	0.335464	0.125783	0.894681	-2.18236
D000077727	ertapenem	10	3566	63805	11370650	0.499746	0.268641	0.929664	-2.19029
C570710	asfotase alfa	13	4265	63802	11369951	0.543186	0.315123	0.936305	-2.19691
D000080044	trastuzumab emtansine	11	3807	63804	11370409	0.514918	0.284901	0.930641	-2.19804
C581313	binimetinib	1	1617	63814	11372599	0.110213	0.0155148	0.782926	-2.20464
C035552	ferric gluconate	2	1696	63813	11372520	0.210161	0.0525153	0.841041	-2.20467
D000069444	omalizumab	165	34978	63650	11339238	0.840378	0.721049	0.979454	-2.2257
C509951	human acid alpha-glucosidase	7	2908	63808	11371308	0.428982	0.204317	0.900686	-2.23639
C036901	defibrotide	1	1670	63814	11372546	0.106715	0.0150227	0.758061	-2.23691
D003708	nordazepam	1	1678	63814	11372538	0.106206	0.0149511	0.754444	-2.24169
D014148	tranexamic acid	20	5898	63795	11368318	0.604275	0.389533	0.9374	-2.24857
D018029	Rho(D) immune globulin	1	1721	63814	11372495	0.103552	0.0145777	0.73558	-2.267
D007649	ketamine	17	5267	63798	11368949	0.575173	0.357263	0.925998	-2.27645
C084591	propiomazine	1	1760	63814	11372456	0.101257	0.0142548	0.719269	-2.28942
C583569	etelcalcitide	1	1763	63814	11372453	0.101085	0.0142305	0.718044	-2.29113
C416835	eslicarbazepine acetate	2	1823	63813	11372393	0.195518	0.0488591	0.782397	-2.30684
C586847	ceritinib	3	2033	63812	11372183	0.262982	0.0847424	0.816112	-2.31169
D000077553	edaravone	3	2034	63812	11372182	0.262852	0.0847008	0.815711	-2.31254
C421124	drotrecogin alfa	2	1845	63813	11372371	0.193186	0.0482768	0.773059	-2.32382
D010131	p-aminosalicylic acid	3	2060	63812	11372156	0.259534	0.0836324	0.805405	-2.33455
D008558	melphalan	79	18359	63736	11355857	0.766678	0.61458	0.956418	-2.35496
D017985	dalteparin	35	9300	63780	11364916	0.670605	0.481144	0.934671	-2.35883
C014481	dihydrocodeine	21	6288	63794	11367928	0.595125	0.387719	0.913481	-2.37393
C493870	Bedaquiline	1	1930	63814	11372286	0.0923367	0.0129996	0.655872	-2.38168
D000077208	remifentanil	11	4030	63804	11370186	0.486415	0.269143	0.879086	-2.3868
D000069445	atomoxetine	91	20845	63724	11353371	0.777788	0.632952	0.955766	-2.39034
C552428	cabazitaxel	2	1953	63813	11372263	0.182501	0.0456086	0.730272	-2.40431
C104201	gimeracil	5	2616	63810	11371600	0.340616	0.141648	0.819067	-2.40585
C583636	eluxadoline	3	2149	63812	11372067	0.248784	0.0801709	0.772017	-2.40784
D020927	dexmedetomidine	4	2379	63811	11371837	0.299641	0.112362	0.799062	-2.40824
D007530	isoflurane	2	1975	63813	11372241	0.180468	0.0451008	0.72213	-2.42016
C090568	imiglucerase	8	3382	63807	11370834	0.421542	0.210627	0.843657	-2.44026
D003606	dacarbazine	11	4105	63804	11370111	0.477525	0.264228	0.863006	-2.44795
D000074323	alemtuzumab	52	13021	63763	11361195	0.711565	0.541861	0.934417	-2.44798
D011479	protamine	3	2213	63812	11372003	0.241587	0.0778537	0.749669	-2.45869
D000077235	vinorelbine	32	8825	63783	11365391	0.646122	0.456593	0.914325	-2.46564
D010121	oxytocin	3	2225	63812	11371991	0.240284	0.0774341	0.745622	-2.46807
C000621725	telotristat ethyl	11	4136	63804	11370080	0.473945	0.262248	0.85653	-2.47291
C013434	delorazepam	2	2075	63813	11372141	0.171769	0.0429283	0.687299	-2.49005
D015735	mifepristone	19	6002	63796	11368214	0.5641	0.359531	0.885069	-2.49126
D014031	tobramycin	74	17657	63741	11356559	0.746694	0.594191	0.938338	-2.50603
C546027	elotuzumab	5	2763	63810	11371453	0.32249	0.134116	0.775446	-2.52813
C508864	galsulfase	1	2250	63814	11371966	0.0792022	0.0111513	0.562536	-2.53517
C471992	bosutinib	10	3990	63805	11370226	0.446623	0.240107	0.830765	-2.54553
D012642	selegiline	9	3763	63806	11370453	0.426211	0.221578	0.819828	-2.55523
D008937	mitomycin	3	2343	63812	11371873	0.228181	0.0735363	0.708036	-2.55761
C044834	iodixanol	1	2323	63814	11371893	0.0767128	0.0108009	0.544847	-2.56711
D014100	toothpaste	3	2362	63812	11371854	0.226345	0.0729451	0.702335	-2.57161
D000961	antilymphocyte globulin	58	14544	63757	11359672	0.710529	0.548957	0.919657	-2.5963
D003609	dactinomycin	4	2615	63811	11371601	0.272593	0.102227	0.726878	-2.59748
D005641	tegafur	7	3344	63808	11370872	0.373036	0.177691	0.783131	-2.60606
D000079963	brentuximab vedotin	12	4544	63803	11369672	0.470598	0.26704	0.829321	-2.60739
D053243	zanamivir	1	2436	63814	11371780	0.0731535	0.0103	0.519558	-2.61464
C004180	dexamethasone phosphate	28	8197	63787	11366019	0.608666	0.419957	0.882174	-2.6221
C000613593	durvalumab	4	2650	63811	11371566	0.268992	0.100878	0.717269	-2.62409
C102295	elosulfase alfa	1	2470	63814	11371746	0.0721463	0.0101582	0.512402	-2.62851
D014747	vinblastine	11	4352	63804	11369864	0.450413	0.249237	0.813971	-2.64174
C000590451	abemaciclib	1	2555	63814	11371661	0.0697456	0.00982034	0.495345	-2.66236
C018038	dexamethasone acetate	8	3667	63807	11370549	0.388769	0.194265	0.778019	-2.66913
C459420	agalsidase beta	16	5563	63799	11368653	0.512514	0.313739	0.837226	-2.66953
C478745	tasimelteon	1	2616	63814	11371600	0.0681189	0.00959138	0.483787	-2.68597
D002699	chlorambucil	6	3208	63809	11371008	0.333299	0.149618	0.742477	-2.68865
D010281	parathyroid hormone	6	3230	63809	11370986	0.331028	0.1486	0.737415	-2.7054
C527525	teriflunomide	107	24793	63708	11349423	0.768837	0.635766	0.929761	-2.71108
D064748	dexlansoprazole	132	29857	63683	11344359	0.787561	0.663674	0.934574	-2.73489
D000078334	lacosamide	63	15866	63752	11358350	0.707448	0.552313	0.906157	-2.74022
D000077123	rocuronium	21	6813	63794	11367403	0.54924	0.357845	0.843004	-2.74129
C012036	sodium sulfate	3	2617	63812	11371599	0.204285	0.0658405	0.633841	-2.74927
C531550	olaparib	9	4015	63806	11370201	0.399451	0.207676	0.768317	-2.74972
C000590926	nusinersen	1	2793	63814	11371423	0.0638011	0.00898363	0.453111	-2.75147
C549647	olodaterol	6	3320	63809	11370896	0.322052	0.144573	0.717405	-2.77274
D000077561	daclizumab	8	3826	63807	11370390	0.372608	0.186195	0.745652	-2.78921
C064925	gadodiamide	5	3116	63810	11371100	0.285947	0.11893	0.687515	-2.79709
C065679	icatibant	4	2900	63811	11371316	0.245797	0.0921853	0.655379	-2.80447
D000079982	gemtuzumab	2	2599	63813	11371617	0.137131	0.0342763	0.54863	-2.80866
C510808	blinatumomab	7	3615	63808	11370601	0.345063	0.164376	0.724364	-2.81228
C017673	fluindione	38	10711	63777	11363505	0.632123	0.459653	0.869308	-2.82159
C555680	dulaglutide	123	28307	63692	11345909	0.774044	0.648296	0.924184	-2.83169
D000077209	decitabine	3	2751	63812	11371465	0.194332	0.0626347	0.602941	-2.83581
D003091	colistin	5	3173	63810	11371043	0.280809	0.116794	0.675153	-2.83764
C511774	sipuleucel-T	8	3902	63807	11370314	0.365348	0.18257	0.731114	-2.84486
D005436	floxacillin	11	4651	63804	11369565	0.421446	0.23322	0.761587	-2.86214
D014373	tuberculin	3	2805	63812	11371411	0.19059	0.0614293	0.591324	-2.8695
D000068836	rivastigmine	76	18878	63739	11355338	0.71722	0.572475	0.898563	-2.89002
D008694	methamphetamine	9	4244	63806	11369972	0.37789	0.196474	0.726817	-2.91616
C527517	ofatumumab	2	2809	63813	11371407	0.126877	0.0317145	0.507585	-2.91861
D009020	morphine	647	129346	63168	11244870	0.890448	0.823927	0.96234	-2.92905
D007479	iopamidol	5	3311	63810	11370905	0.269102	0.111928	0.646987	-2.93288
D001539	bendroflumethiazide	42	11832	63773	11362384	0.632446	0.467091	0.856339	-2.96298
C508420	continuous erythropoietin receptor activator	15	5754	63800	11368462	0.464518	0.279838	0.771077	-2.96542
C025667	prothrombin complex	2	2915	63813	11371301	0.122262	0.0305615	0.489114	-2.97103
D000077605	saccharated ferric oxide	13	5323	63802	11368893	0.435182	0.252507	0.750012	-2.99582
C064572	gadobenic acid	1	3568	63814	11370648	0.0499395	0.00703236	0.35464	-2.9965
C512204	boceprevir	30	9254	63785	11364962	0.577619	0.403592	0.826685	-3.00056
D007559	ivermectin	4	3232	63811	11370984	0.220542	0.0827191	0.587999	-3.02137
D004319	doxylamine	6	3682	63809	11370534	0.29038	0.130364	0.646806	-3.02635
D007611	aprotinin	1	3747	63814	11370469	0.0475531	0.0066964	0.337688	-3.04548
D013390	succinylcholine	5	3489	63810	11370727	0.255369	0.10622	0.613949	-3.05003
D000515	alpha 1-antitrypsin	10	4682	63805	11369534	0.380589	0.20463	0.707854	-3.05137
D000077866	clofarabine	4	3301	63811	11370915	0.215931	0.0809906	0.575697	-3.06364
D000074	acenocoumarol	26	8529	63789	11365687	0.543157	0.369572	0.798272	-3.10686
C054871	ioversol	2	3232	63813	11370984	0.110268	0.0275645	0.441108	-3.11711
D002330	carmustine	2	3281	63813	11370935	0.10862	0.0271529	0.434515	-3.1384
D053139	oseltamivir	60	16064	63755	11358152	0.665413	0.516348	0.857511	-3.14794
D005169	factor VIII	28	9067	63787	11365149	0.550221	0.379655	0.797418	-3.15576
C581106	radium-223 dichloride	3	3381	63812	11370835	0.158112	0.0509666	0.490508	-3.19319
D002444	cefuroxime	32	10068	63783	11364148	0.56629	0.400209	0.801292	-3.21086
C090600	gadobutrol	2	3495	63813	11370721	0.101967	0.0254905	0.407892	-3.22782
C494910	teduglutide	5	3780	63810	11370436	0.235704	0.0980447	0.566643	-3.22926
D000069478	lisdexamfetamine	66	17569	63749	11356647	0.669227	0.525466	0.852319	-3.25507
D017409	sufentanil	7	4279	63808	11369937	0.2915	0.138876	0.611856	-3.25861
C003402	5	6	7	8-tetrahydrobiopterin	3	3517	63812	11370699	0.151997
D065819	voriconazole	65	17401	63750	11356815	0.66545	0.521536	0.849077	-3.2759
D013726	terbutaline	12	5512	63803	11368704	0.38792	0.220154	0.68353	-3.27648
C047508	rotigotine	16	6489	63799	11367727	0.439341	0.268973	0.717621	-3.28545
D000077716	afatinib	1	4810	63814	11369406	0.0370405	0.00521632	0.26302	-3.29538
D008825	miconazole	21	7712	63794	11366504	0.485176	0.31613	0.744618	-3.30927
D019772	topotecan	8	4608	63807	11369608	0.309353	0.154605	0.618993	-3.31543
D013852	thiotepa	4	3745	63811	11370471	0.190323	0.0713907	0.507388	-3.31619
C430916	regadenoson	3	3658	63812	11370558	0.146136	0.0471079	0.453336	-3.32967
D001058	apomorphine	2	3882	63813	11370334	0.0917991	0.0229495	0.367202	-3.37643
C000613754	tipiracil	1	5247	63814	11368969	0.0339542	0.00478177	0.241101	-3.38239
C071192	entacapone	29	9699	63786	11364517	0.532717	0.369962	0.767072	-3.38556
D000068576	interferon beta-1b	96	24231	63719	11349985	0.70571	0.577446	0.862464	-3.40577
D003501	cyclizine	5	4093	63810	11370123	0.217673	0.0905485	0.523273	-3.40725
D015255	idarubicin	9	5009	63806	11369207	0.320155	0.166474	0.615707	-3.41354
C541220	canakinumab	14	6228	63801	11367988	0.40053	0.23706	0.676727	-3.41927
C538724	vismodegib	8	4885	63807	11369331	0.291805	0.14584	0.583859	-3.48062
C038192	iopromide	1	5849	63814	11368367	0.0304579	0.00428947	0.21627	-3.49108
C552946	idelalisib	12	5883	63803	11368333	0.363444	0.206271	0.640379	-3.50222
C000589335	elbasvir	5	4310	63810	11369906	0.20671	0.0859903	0.496904	-3.52285
C578009	grazoprevir	5	4312	63810	11369904	0.206614	0.0859504	0.496673	-3.52388
C101425	posaconazole	13	6176	63802	11368040	0.375048	0.217635	0.646316	-3.53189
C522335	ferric carboxymaltose	4	4208	63811	11370008	0.169375	0.0635368	0.451517	-3.54948
D000069580	bimatoprost	75	20245	63740	11353971	0.659902	0.525956	0.82796	-3.59099
D004837	epinephrine	140	33898	63675	11340318	0.735547	0.622933	0.868518	-3.62268
D017829	granisetron	45	13779	63770	11360437	0.5818	0.43414	0.779682	-3.62616
D011344	procarbazine	2	4718	63813	11369498	0.0755273	0.0188828	0.302094	-3.65245
D019804	mesalamine	196	45447	63619	11328769	0.767974	0.667299	0.883838	-3.68237
C000589651	ribociclib	4	4514	63811	11369702	0.157889	0.05923	0.420884	-3.68997
C000628360	galcanezumab	2	4929	63813	11369287	0.0722928	0.0180743	0.289153	-3.71437
D001545	benserazide	25	9374	63790	11364842	0.475145	0.320865	0.703606	-3.715
D000077764	dronedarone	21	8466	63794	11365750	0.441936	0.28797	0.678221	-3.73684
C084656	paricalcitol	40	12931	63775	11361285	0.551068	0.403985	0.7517	-3.76179
D000077924	palonosetron	20	8344	63795	11365872	0.427043	0.275344	0.66232	-3.80006
C543085	crisaborole	2	5307	63813	11368909	0.0671414	0.0167867	0.268544	-3.81895
D014271	trifluridine	2	5471	63813	11368745	0.0651278	0.0162834	0.260488	-3.86202
C000603978	valbenazine	1	8741	63814	11365475	0.0203756	0.00286971	0.144672	-3.89316
D000077156	gefitinib	13	6861	63802	11367355	0.337583	0.195906	0.58172	-3.91132
C575157	lifitegrast	3	5160	63812	11369056	0.103584	0.0333956	0.321291	-3.92597
D000077425	fondaparinux	19	8359	63796	11365857	0.404956	0.258151	0.635246	-3.93528
D011718	pyrazinamide	13	6910	63802	11367306	0.335188	0.194517	0.57759	-3.93699
C552171	edoxaban	5	5218	63810	11368998	0.170726	0.0710274	0.410367	-3.95064
D019786	gadolinium DTPA	8	5900	63807	11368316	0.241583	0.120751	0.483325	-4.01493
D000077157	sorafenib	64	18947	63751	11355269	0.601658	0.470668	0.769104	-4.05564
D000077287	levetiracetam	336	74748	63479	11299468	0.800143	0.718625	0.890908	-4.0671
D000069616	simeprevir	11	6702	63804	11367514	0.292419	0.161853	0.528312	-4.07432
D007472	iohexol	3	5650	63812	11368566	0.0945967	0.0304989	0.293406	-4.08322
D003915	dextromethorphan	42	14067	63773	11360149	0.531857	0.392835	0.720079	-4.08437
D013792	thalidomide	111	29166	63704	11345050	0.677775	0.562429	0.816778	-4.08639
D001761	bleomycin	12	7016	63803	11367200	0.304722	0.17296	0.536862	-4.11268
C533411	ocrelizumab	34	12307	63781	11361909	0.492138	0.35145	0.689144	-4.12732
C428112	peginterferon beta-1a	18	8530	63797	11365686	0.37594	0.236726	0.597025	-4.14572
D000077149	sevoflurane	9	6417	63806	11367799	0.249876	0.129947	0.480489	-4.15716
D013747	tetrabenazine	12	7251	63803	11366965	0.29484	0.167354	0.519444	-4.22689
C000596789	abaloparatide	7	6179	63808	11368037	0.201832	0.0961746	0.423565	-4.23142
C549273	daclatasvir	5	5973	63810	11368243	0.149136	0.0620486	0.358453	-4.25306
C569105	lumacaftor	2	7285	63813	11366931	0.0489029	0.0122276	0.195582	-4.26733
D000069455	palivizumab	2	7465	63813	11366751	0.047723	0.0119326	0.190862	-4.30188
C031967	rasagiline	7	6351	63808	11367865	0.196363	0.0935696	0.412083	-4.30412
D000077731	meropenem	53	17074	63762	11357142	0.552901	0.422176	0.724105	-4.30554
D000069579	ranibizumab	68	20593	63747	11353623	0.588117	0.463461	0.746302	-4.36778
C551624	suvorexant	18	9003	63797	11365213	0.356174	0.224285	0.565621	-4.37484
C000594389	atezolizumab	4	6386	63811	11367830	0.111587	0.0418656	0.297419	-4.38439
D003932	heroin	2	7975	63813	11366241	0.0446691	0.0111692	0.178646	-4.39543
D010959	tissue plasminogen activator	24	10503	63791	11363713	0.40706	0.272693	0.607637	-4.39732
C556306	daratumumab	18	9095	63797	11365121	0.352569	0.222015	0.559892	-4.418
D000069549	ustekinumab	162	40909	63653	11333307	0.705073	0.604141	0.822867	-4.4334
D014640	vancomycin	165	41652	63650	11332564	0.705306	0.605192	0.821982	-4.46991
C559147	regorafenib	4	6684	63811	11367532	0.106609	0.0399986	0.284147	-4.47569
D015251	epirubicin	41	14793	63774	11359423	0.493674	0.363308	0.670818	-4.51213
D000069287	capecitabine	238	56875	63577	11317341	0.744903	0.655699	0.846243	-4.52539
C524865	carfilzomib	35	13551	63780	11360665	0.460062	0.330148	0.641096	-4.58603
C488777	romiplostim	23	10778	63792	11363438	0.380131	0.252476	0.572329	-4.63294
D004121	dimethyl sulfoxide	10	7735	63805	11366481	0.230309	0.123862	0.428237	-4.63991
D000077204	temozolomide	42	15378	63773	11358838	0.486459	0.359317	0.65859	-4.66213
C469952	human C1 inhibitor	3	7973	63812	11366243	0.0670215	0.0216102	0.207859	-4.6803
C530716	nintedanib	16	9351	63799	11364865	0.304798	0.186638	0.497766	-4.74776
C000622691	pibrentasvir	3	8293	63812	11365923	0.0644335	0.020776	0.199831	-4.74852
D000078262	rifaximin	19	10097	63796	11364119	0.3352	0.213702	0.525774	-4.75922
C520809	eltrombopag	29	12533	63786	11361683	0.412155	0.286269	0.593398	-4.76658
D003042	cocaine	14	8982	63801	11365234	0.277655	0.164364	0.469035	-4.79021
D004317	doxorubicin	312	73019	63503	11301197	0.760412	0.6802	0.850083	-4.81582
D000077544	panitumumab	3	8712	63812	11365504	0.0613324	0.0197762	0.190211	-4.83398
D000078306	clobazam	33	13667	63782	11360549	0.430073	0.305595	0.605253	-4.84017
C417083	peginterferon alfa-2b	72	22739	63743	11351477	0.563873	0.447351	0.710744	-4.85102
D017576	daptomycin	10	8397	63805	11365819	0.21214	0.114094	0.394441	-4.89984
C000612853	glecaprevir	4	8313	63811	11365903	0.0857059	0.0321578	0.22842	-4.91233
C035144	drospirenone	180	46411	63635	11327805	0.690401	0.596269	0.799393	-4.95393
D000069439	dasatinib	63	21115	63752	11353101	0.531337	0.414872	0.680497	-5.00924
C561627	dabrafenib	18	10492	63797	11363724	0.305587	0.192442	0.485254	-5.02472
C534611	albiglutide	10	8859	63805	11365357	0.201068	0.108141	0.373848	-5.06938
D012293	rifampin	40	15955	63775	11358261	0.446503	0.327359	0.609011	-5.09156
D000077547	crizotinib	7	8838	63808	11365378	0.141076	0.0672323	0.296025	-5.17925
C568813	dornase alfa	3	10665	63812	11363551	0.0500924	0.0161525	0.155347	-5.18471
D020888	vigabatrin	18	10913	63797	11363303	0.293787	0.185014	0.466509	-5.19179
D000078784	vortioxetine	23	12163	63792	11362053	0.336804	0.223711	0.507071	-5.21321
C585405	paritaprevir	37	15599	63778	11358617	0.422435	0.305924	0.583318	-5.23391
C511911	belimumab	16	10588	63799	11363628	0.269159	0.164823	0.439543	-5.24519
C586094	ombitasvir	37	15647	63778	11358569	0.421137	0.304985	0.581525	-5.25262
D016285	iloprost	6	9176	63809	11365040	0.116463	0.0523057	0.259313	-5.26488
C549079	ixekizumab	17	10912	63798	11363304	0.277487	0.172426	0.446561	-5.28093
C588260	dasabuvir	33	14779	63782	11359437	0.397674	0.282583	0.559641	-5.28991
D057985	multi-ingredient cold medication	83	26525	63732	11347691	0.557151	0.449089	0.691215	-5.31708
C485206	pertuzumab	12	9967	63803	11364249	0.214445	0.121736	0.377757	-5.32997
D000069349	linezolid	36	15810	63779	11358406	0.405518	0.292374	0.562447	-5.40785
D000077608	aprepitant	12	10198	63803	11364018	0.209583	0.118977	0.36919	-5.40943
C558660	cabozantinib	19	11789	63796	11362427	0.287048	0.183014	0.450219	-5.43518
C523483	linaclotide	25	13288	63790	11360928	0.335075	0.22631	0.496111	-5.4608
C523468	selexipag	10	10029	63805	11364187	0.177593	0.0955195	0.330187	-5.46209
D009270	naloxone	95	29663	63720	11344553	0.570191	0.466103	0.697523	-5.46277
C000604171	velpatasvir	6	10036	63809	11364180	0.106475	0.047821	0.237069	-5.48458
D000069585	filgrastim	86	27750	63729	11346466	0.551771	0.446443	0.68195	-5.50205
D002066	busulfan	11	10316	63804	11363900	0.189916	0.105136	0.343061	-5.50608
C560077	trametinib	15	11107	63800	11363109	0.240531	0.144948	0.399143	-5.51427
D002045	bupivacaine	18	11892	63797	11362324	0.269578	0.169774	0.428054	-5.55668
D001398	aztreonam	12	10732	63803	11363484	0.199146	0.113054	0.350798	-5.58643
C548400	ixazomib	19	12454	63796	11361762	0.271705	0.173235	0.426145	-5.67464
C568789	patiromer	12	11096	63803	11363120	0.192607	0.109343	0.339276	-5.70212
D009538	nicotine	221	58039	63594	11316177	0.677573	0.593592	0.773435	-5.76543
C520025	mirabegron	55	21439	63760	11352777	0.456785	0.35054	0.595233	-5.80096
C545203	ivacaftor	3	15403	63812	11358813	0.0346694	0.0111799	0.107512	-5.82227
D000069285	infliximab	602	136160	63213	11238056	0.786017	0.725265	0.851857	-5.86672
C579720	venetoclax	9	11631	63806	11362585	0.137797	0.0716757	0.264917	-5.94319
C529236	docosanol	7	11800	63808	11362416	0.105636	0.0503464	0.221643	-5.94491
D002230	carbidopa	186	51269	63629	11322947	0.645598	0.558912	0.74573	-5.94826
D007069	ifosfamide	13	12099	63802	11362117	0.191346	0.111066	0.329651	-5.95859
D005283	fentanyl	621	140948	63194	11233268	0.783182	0.723539	0.847743	-6.04711
C516667	pazopanib	51	21228	63764	11352988	0.427756	0.324945	0.563094	-6.05482
D001374	azacitidine	8	12658	63807	11361558	0.112537	0.0562639	0.225092	-6.17629
C510793	pimavanserin	13	12947	63802	11361269	0.1788	0.103786	0.308031	-6.20317
D000068582	certolizumab pegol	173	49458	63642	11324758	0.622436	0.536014	0.722791	-6.21666
D009271	naltrexone	51	21929	63764	11352287	0.414056	0.314542	0.545054	-6.28715
D000077341	lapatinib	16	14143	63799	11360073	0.20144	0.123366	0.328925	-6.40463
D000069461	bendamustine	10	13842	63805	11360374	0.128629	0.0691898	0.239131	-6.48242
C542595	riociguat	13	14210	63802	11360006	0.16289	0.0945532	0.280615	-6.53927
C573971	umeclidinium	16	14810	63799	11359406	0.192356	0.117804	0.314089	-6.58923
D000068879	adalimumab	2246	459538	61569	10914678	0.866437	0.830628	0.903791	-6.65742
D000069501	abiraterone acetate	43	21201	63772	11353015	0.361072	0.267675	0.487055	-6.67091
D000068878	trastuzumab	99	34518	63716	11339698	0.510437	0.418989	0.621845	-6.67639
D000068437	pemetrexed	22	16307	63793	11357909	0.240201	0.158103	0.364929	-6.68419
C449219	norelgestromin	25	17234	63790	11356982	0.258264	0.174447	0.382353	-6.76263
D011464	prostaglandin I2	14	15438	63801	11358778	0.161451	0.0955907	0.272688	-6.81927
C093844	pirfenidone	27	18302	63788	11355914	0.262632	0.180043	0.383108	-6.94066
D015103	droxidopa	9	16313	63806	11357903	0.0982076	0.0510867	0.188792	-6.9596
C042382	fludarabine phosphate	41	22137	63774	11352079	0.329683	0.242657	0.44792	-7.09619
D000069286	bortezomib	151	47939	63664	11326277	0.560378	0.47755	0.657573	-7.09702
C000605816	erenumab	8	18673	63807	11355543	0.0762457	0.0381225	0.152493	-7.27777
C586541	ledipasvir	42	23188	63773	11351028	0.322392	0.238164	0.436408	-7.32706
D002955	leucovorin	130	44316	63685	11329900	0.521881	0.439268	0.620032	-7.39632
D007980	levodopa	198	59750	63617	11314466	0.58937	0.512507	0.67776	-7.41563
C543529	vedolizumab	16	18457	63799	11355759	0.154298	0.0945013	0.251933	-7.47129
C533178	aflibercept	17	18921	63798	11355295	0.159918	0.099386	0.257316	-7.55365
C582435	pembrolizumab	19	19594	63796	11354622	0.172588	0.110053	0.270655	-7.65308
D003520	cyclophosphamide	450	115008	63365	11259208	0.695253	0.63357	0.762941	-7.6683
D005047	etoposide	96	37677	63719	11336539	0.453322	0.370982	0.553936	-7.73599
D000074324	ipilimumab	11	20463	63804	11353753	0.0956566	0.0529629	0.172766	-7.78132
D000068256	darbepoetin alfa	121	43961	63694	11330255	0.48962	0.409539	0.585359	-7.83714
D015761	4-aminopyridine	200	62431	63615	11311785	0.569641	0.495701	0.65461	-7.93326
D000077588	deferasirox	29	22654	63786	11351562	0.227816	0.158263	0.327935	-7.95893
D000068877	imatinib	126	45879	63689	11328337	0.488493	0.410059	0.581929	-8.02293
C582203	dupilumab	12	23419	63803	11350797	0.0911587	0.0517591	0.16055	-8.29415
D000068818	cetuximab	14	23554	63801	11350662	0.105744	0.0626134	0.178586	-8.40307
C550468	vilanterol	82	36996	63733	11337220	0.394277	0.317421	0.489742	-8.41311
C533860	macitentan	54	30333	63761	11343883	0.316727	0.242492	0.413688	-8.43755
C551803	ibrutinib	52	30191	63763	11344025	0.306425	0.233417	0.402269	-8.51834
D000068258	bevacizumab	231	72664	63584	11301552	0.565045	0.496462	0.643102	-8.64668
D019379	teriparatide	375	105101	63440	11269115	0.633798	0.572514	0.701643	-8.78918
C500026	palbociclib	77	37429	63738	11336787	0.36591	0.292557	0.457655	-8.80767
D020156	salicylic acid	12	29023	63803	11345193	0.0735207	0.0417456	0.129482	-9.03923
D000077146	irinotecan	34	28771	63781	11345445	0.21021	0.150157	0.294281	-9.08642
D016756	intravenous immunoglobulin	127	50774	63688	11323442	0.444716	0.373577	0.529403	-9.11132
D008914	minoxidil	36	29587	63779	11344629	0.216428	0.15607	0.300131	-9.17479
C056507	gemcitabine	64	37610	63751	11336606	0.302603	0.23677	0.38674	-9.54974
D010111	oxymorphone	19	30519	63796	11343697	0.110699	0.0705947	0.173587	-9.58925
C481642	eculizumab	75	40537	63740	11333679	0.328979	0.262258	0.412674	-9.61356
D000077432	tapentadol	29	30912	63786	11343304	0.166834	0.115907	0.240139	-9.63679
C486464	telaprevir	55	36233	63760	11337983	0.269927	0.207172	0.351691	-9.70073
D017239	paclitaxel	164	62749	63651	11311467	0.464463	0.398391	0.541492	-9.79533
D000077150	oxaliplatin	84	44095	63731	11330121	0.338668	0.273368	0.419565	-9.90745
C555450	secukinumab	160	62809	63655	11311407	0.452671	0.38754	0.528746	-10.0002
D005472	fluorouracil	133	58023	63682	11316193	0.407319	0.343529	0.482955	-10.3354
C100416	peginterferon alfa-2a	133	58156	63682	11316060	0.406383	0.342739	0.481845	-10.3619
C540278	enzalutamide	68	42585	63747	11331631	0.283847	0.223729	0.360121	-10.3708
C467566	pomalidomide	55	40089	63760	11334127	0.243881	0.187185	0.317749	-10.4531
D002945	cisplatin	77	46638	63738	11327578	0.29342	0.234609	0.366973	-10.744
C044815	etonogestrel	24	40342	63791	11333874	0.105699	0.0708328	0.157729	-11.0034
D000077594	nivolumab	26	41997	63789	11332219	0.109983	0.0748688	0.161565	-11.25
D000069347	erlotinib	31	42678	63784	11331538	0.129043	0.0907316	0.183532	-11.3937
D000077300	bosentan	34	42689	63781	11331527	0.141501	0.101084	0.19808	-11.3945
D019274	botulinum toxin type A	31	43561	63784	11330655	0.126417	0.0888858	0.179797	-11.5082
D000068717	glatiramer	54	48202	63761	11326014	0.198999	0.15237	0.259897	-11.8521
D000069474	sofosbuvir	69	51460	63746	11322756	0.238165	0.188053	0.301632	-11.9038
D000069449	cinacalcet	38	47832	63777	11326384	0.141089	0.102639	0.193943	-12.0638
C455861	pegfilgrastim	43	51914	63772	11322302	0.147058	0.109039	0.198333	-12.5607
D016190	carboplatin	83	59795	63732	11314421	0.246427	0.198668	0.305666	-12.7437
D000077143	docetaxel	107	65269	63708	11308947	0.291008	0.240701	0.351829	-12.7476
C427248	treprostinil	18	64907	63797	11309309	0.0491606	0.030969	0.0780381	-12.7781
D012254	ribavirin	255	101613	63560	11272603	0.445073	0.393506	0.503397	-12.8849
D000069604	dabigatran	109	68997	63706	11305219	0.280346	0.232289	0.338346	-13.2554
C522181	apixaban	171	90033	63644	11284183	0.33675	0.289777	0.391337	-14.2003
D001585	benzoyl peroxide	38	79085	63777	11295131	0.0850975	0.0619094	0.116971	-15.1807
C505730	apremilast	116	88297	63699	11285919	0.232764	0.193981	0.279302	-15.6756
D000069462	dimethyl fumarate	142	94583	63673	11279633	0.265959	0.225553	0.313604	-15.7527
C467894	ambrisentan	35	94301	63780	11279915	0.0656407	0.0471221	0.0914369	-16.1054
D002047	buprenorphine	63	87857	63752	11286359	0.126948	0.0991492	0.16254	-16.3684
D000069552	rivaroxaban	260	143067	63555	11231149	0.32115	0.28429	0.36279	-18.2609
D000069442	natalizumab	269	155020	63546	11219196	0.306364	0.271759	0.345377	-19.3445
D016912	levonorgestrel	114	161444	63701	11212772	0.124294	0.103425	0.149373	-22.235
D000077269	lenalidomide	294	202825	63521	11171391	0.254927	0.227311	0.285898	-23.3642
D000068800	etanercept	1448	497551	62367	10876665	0.507542	0.481738	0.534728	-25.4741

## Sheet: Table S3
ID_drug	drug	a1	b1	c1	d1	ROR	ROR_lower	ROR_upper	ROR_Zscore
D014807	vitamin D	52	2235	2918	62879	0.501356	0.379888	0.661663	-4.87766
D001712	biperiden	25	1252	2945	63862	0.433005	0.290945	0.644428	-4.12594
D005492	folic acid	22	1144	2948	63970	0.417297	0.27323	0.637327	-4.0449
D000081226	sennoside	20	1067	2950	64047	0.406951	0.261073	0.634342	-3.96977
D007792	lactulose	9	663	2961	64451	0.295475	0.152902	0.570987	-3.62726
D008691	methadone	22	1023	2948	64091	0.467538	0.305982	0.714393	-3.51487
D000069583	pregabalin	31	1256	2939	63858	0.536275	0.374799	0.767321	-3.40897
D000077287	levetiracetam	12	705	2958	64409	0.37063	0.209226	0.656545	-3.40231
C031242	trimeprazine	5	494	2965	64620	0.22059	0.091339	0.532742	-3.3598
D007980	levodopa	6	507	2964	64607	0.257955	0.115245	0.577389	-3.29607
D003975	diazepam	119	3499	2851	61615	0.735008	0.60994	0.885722	-3.2352
D008277	magnesium oxide	11	639	2959	64475	0.375092	0.206439	0.681528	-3.21845
D008550	melatonin	8	547	2962	64567	0.318807	0.158476	0.641347	-3.20552
D000077265	donepezil	11	632	2959	64482	0.379288	0.208737	0.68919	-3.18164
D011346	prochlorperazine	9	568	2961	64546	0.345402	0.178608	0.66796	-3.15923
C028457	cyamemazine	13	663	2957	64451	0.427374	0.246537	0.740856	-3.02863
D005445	flunitrazepam	15	702	2955	64412	0.465761	0.278912	0.777784	-2.92058
D002047	buprenorphine	1	400	2969	64714	0.054491	0.007654	0.387934	-2.90557
D000069447	tiotropium	6	428	2964	64686	0.305942	0.136565	0.685393	-2.87795
D017294	ondansetron	30	1115	2940	63999	0.585696	0.406789	0.843287	-2.87652
D012978	sodium oxybate	4	371	2966	64743	0.235347	0.087804	0.630816	-2.87591
D009020	morphine	27	1031	2943	64083	0.57024	0.38845	0.837105	-2.86781
D000077409	tamsulosin	13	623	2957	64491	0.455096	0.262441	0.789179	-2.80299
D008727	methotrexate	4	354	2966	64760	0.246713	0.092021	0.66145	-2.78144
D008559	memantine	10	515	2960	64599	0.423767	0.2264	0.793189	-2.68441
D002230	carbidopa	5	365	2965	64749	0.299148	0.123674	0.723591	-2.6779
D009567	nitrazepam	7	416	2963	64698	0.367421	0.173918	0.776217	-2.62385
D000212	acyclovir	11	533	2959	64581	0.450428	0.247654	0.819229	-2.61334
D000068698	tenofovir	2	274	2968	64840	0.159462	0.03966	0.641156	-2.58609
D002119	calcium carbonate	11	526	2959	64588	0.456472	0.250957	0.830287	-2.56933
D000068879	adalimumab	1	280	2969	64834	0.077989	0.010943	0.555802	-2.54619
D000069552	rivaroxaban	1	273	2969	64841	0.079998	0.011224	0.570166	-2.5207
D003907	dexamethasone	23	854	2947	64260	0.58726	0.387482	0.890039	-2.50911
D009270	naloxone	2	257	2968	64857	0.170055	0.04228	0.683975	-2.4949
D012254	ribavirin	2	254	2968	64860	0.172072	0.042779	0.692129	-2.47819
D008728	methotrimeprazine	31	1063	2939	64051	0.635557	0.443843	0.910081	-2.47437
D010878	piperacillin	2	245	2968	64869	0.178417	0.044348	0.717797	-2.42684
D000068679	emtricitabine	1	220	2969	64894	0.099351	0.013927	0.708714	-2.30346
D000068836	rivastigmine	3	246	2967	64868	0.266624	0.08535	0.832905	-2.2746
D008139	loperamide	10	452	2960	64662	0.483302	0.257994	0.905376	-2.27039
D000077269	lenalidomide	5	298	2965	64816	0.366785	0.151434	0.888383	-2.22222
D000068759	formoterol	6	319	2964	64795	0.411172	0.183189	0.922888	-2.15454
C522181	apixaban	1	188	2969	64926	0.116319	0.016294	0.830382	-2.14534
D005283	fentanyl	28	920	2942	64194	0.664082	0.455135	0.968954	-2.12361
D011092	polyethylene glycol	9	402	2961	64712	0.489286	0.252476	0.948214	-2.11753
D013759	dronabinol	11	459	2959	64655	0.523645	0.287631	0.953319	-2.11639
D000078784	vortioxetine	1	180	2969	64934	0.121504	0.017016	0.867596	-2.10161
D000068577	nebivolol	2	189	2968	64925	0.231481	0.057442	0.932835	-2.05778
D003915	dextromethorphan	1	168	2969	64946	0.130207	0.018228	0.930099	-2.03224
D000638	amiodarone	3	214	2967	64900	0.306644	0.09806	0.958905	-2.03214
D001418	baclofen	9	389	2961	64725	0.505739	0.260903	0.980335	-2.01881
D004294	domperidone	2	183	2968	64931	0.239093	0.059316	0.963739	-2.01193
D000069056	lurasidone	16	581	2954	64533	0.60161	0.365601	0.989973	-1.99966
D011222	prazepam	3	210	2967	64904	0.312504	0.099919	0.977377	-1.99933
D004317	doxorubicin	1	162	2969	64952	0.135042	0.018901	0.964844	-1.99567
C005569	pipamperone	2	180	2968	64934	0.243089	0.0603	0.97997	-1.98845
C044610	etizolam	3	206	2967	64908	0.318592	0.10185	0.996572	-1.9659
D017239	paclitaxel	2	175	2968	64939	0.250054	0.062014	1.00827	-1.94843
D002749	chlorprothixene	5	263	2965	64851	0.415821	0.171513	1.00813	-1.94208
D000068882	paliperidone	53	1516	2917	63598	0.762226	0.578158	1.0049	-1.92537
C040656	loxoprofen	1	148	2969	64966	0.147848	0.020681	1.05694	-1.90481
D000078142	tazobactam	4	226	2966	64888	0.387208	0.143976	1.04136	-1.87971
D012601	scopolamine	2	163	2968	64951	0.268512	0.066553	1.08332	-1.84754
D008012	lidocaine	11	423	2959	64691	0.568527	0.312099	1.03564	-1.84554
C501844	dimethicone	1	137	2969	64977	0.159746	0.022334	1.14261	-1.8272
D013831	thiamine	8	336	2962	64778	0.520707	0.258025	1.05081	-1.82164
D000068258	bevacizumab	1	136	2969	64978	0.160923	0.022497	1.15108	-1.81983
D000069285	infliximab	1	135	2969	64979	0.162117	0.022663	1.15969	-1.81242
D014859	warfarin	24	760	2946	64354	0.689827	0.458709	1.03739	-1.78365
D000069468	desvenlafaxine	5	243	2965	64871	0.450184	0.18556	1.09218	-1.765
C084711	agomelatine	1	128	2969	64986	0.171001	0.023895	1.22373	-1.75892
D017829	granisetron	1	126	2969	64988	0.173721	0.024273	1.24334	-1.7431
D000077213	lamotrigine	107	2773	2863	62341	0.840207	0.690176	1.02285	-1.73486
D000069585	filgrastim	2	150	2968	64964	0.291842	0.072283	1.17831	-1.72957
D002955	leucovorin	1	122	2969	64992	0.179428	0.025064	1.28451	-1.71069
D000069057	insulin detemir	1	121	2969	64993	0.180914	0.025269	1.29523	-1.70242
C005701	picosulfate sodium	2	147	2968	64967	0.297812	0.073748	1.20264	-1.7009
C046649	ropinirole	4	206	2966	64908	0.424932	0.157871	1.14377	-1.6941
C495910	ramelteon	2	146	2968	64968	0.299856	0.074249	1.21097	-1.69122
D008879	midodrine	1	113	2969	65001	0.193745	0.027046	1.38789	-1.63371
C100416	peginterferon alfa-2a	1	112	2969	65002	0.195478	0.027286	1.40041	-1.62478
D004177	sulpyrine	1	111	2969	65003	0.197242	0.02753	1.41316	-1.61578
D016572	cyclosporine	2	138	2968	64976	0.317278	0.07852	1.28203	-1.61129
D000069286	bortezomib	1	110	2969	65004	0.199039	0.027779	1.42615	-1.60669
D019259	lamivudine	5	225	2965	64889	0.486333	0.200318	1.18072	-1.59291
C017311	ferrate	8	309	2962	64805	0.566441	0.280488	1.14392	-1.58503
C084602	clothiapine	2	133	2968	64981	0.329231	0.081448	1.33083	-1.55896
D013747	tetrabenazine	2	133	2968	64981	0.329231	0.081448	1.33083	-1.55896
D009761	nystatin	6	250	2964	64864	0.525215	0.233518	1.18128	-1.55714
C000591922	brexpiprazole	1	104	2969	65010	0.210541	0.029369	1.50934	-1.55037
C035144	drospirenone	1	102	2969	65012	0.214676	0.02994	1.53926	-1.53087
D014750	vincristine	1	102	2969	65012	0.214676	0.02994	1.53926	-1.53087
C022172	zotepine	2	130	2968	64984	0.336844	0.083312	1.36193	-1.52662
D000661	amphetamine	17	540	2953	64574	0.688414	0.424193	1.11721	-1.51135
D019438	ritonavir	8	301	2962	64813	0.581568	0.287911	1.17474	-1.51103
C052785	rebamipide	1	99	2969	65015	0.221191	0.03084	1.58644	-1.5009
D010098	oxycodone	71	1856	2899	63258	0.834733	0.656675	1.06107	-1.47573
D014805	vitamin B12	4	183	2966	64931	0.478509	0.177565	1.2895	-1.45731
D000069474	sofosbuvir	2	123	2968	64991	0.356053	0.088009	1.44046	-1.44819
D014640	vancomycin	8	294	2962	64820	0.595479	0.294734	1.20311	-1.44469
C081643	candesartan	2	122	2968	64992	0.358977	0.088724	1.45242	-1.43663
D006886	hydroxychloroquine	3	151	2967	64963	0.435004	0.138652	1.36477	-1.42691
D008803	mianserin	6	237	2964	64877	0.554135	0.246248	1.24697	-1.42661
D001960	bromazepam	15	476	2955	64638	0.68931	0.411739	1.154	-1.41518
C062720	mosapride	1	89	2969	65025	0.246082	0.034272	1.76691	-1.39404
C020960	brotizolam	10	342	2960	64772	0.639837	0.340813	1.20122	-1.3895
D003561	cytarabine	1	88	2969	65026	0.248882	0.034658	1.78724	-1.3827
D000068296	risedronate	1	88	2969	65026	0.248882	0.034658	1.78724	-1.3827
D008278	magnesium sulfate	1	88	2969	65026	0.248882	0.034658	1.78724	-1.3827
D000069478	lisdexamfetamine	3	147	2967	64967	0.446868	0.142391	1.40241	-1.38042
D010634	phenobarbital	6	232	2964	64882	0.566121	0.251521	1.27422	-1.37453
D019819	budesonide	14	445	2956	64669	0.688271	0.403792	1.17317	-1.373
D019379	teriparatide	1	86	2969	65028	0.254678	0.035456	1.82933	-1.35963
D000078334	lacosamide	2	115	2968	64999	0.380868	0.09407	1.54205	-1.35296
D001379	azathioprine	3	143	2967	64971	0.459396	0.146336	1.44219	-1.33266
D063325	tiapride	3	142	2967	64972	0.462638	0.147357	1.45249	-1.32052
C004651	valpromide	2	112	2968	65002	0.391088	0.096563	1.58393	-1.31554
D003009	clorazepate dipotassium	13	412	2957	64702	0.690419	0.397007	1.20068	-1.31219
C065533	perospirone	1	81	2969	65033	0.27042	0.037621	1.94376	-1.29956
D000069287	capecitabine	1	80	2969	65034	0.273804	0.038086	1.96839	-1.2871
C106538	abacavir	2	109	2968	65005	0.401871	0.099192	1.62815	-1.27712
D016712	mupirocin	1	79	2969	65035	0.277274	0.038563	1.99364	-1.27448
D016190	carboplatin	3	138	2967	64976	0.476077	0.151585	1.4952	-1.27108
D010076	oxazepam	41	1097	2929	64017	0.81687	0.596763	1.11816	-1.26277
D000069464	solifenacin	3	137	2967	64977	0.47956	0.152681	1.50627	-1.2585
D000068580	varenicline	9	301	2961	64813	0.654485	0.336904	1.27143	-1.25119
D000068556	interferon beta-1a	2	107	2968	65007	0.409395	0.101026	1.65903	-1.25093
D008694	methamphetamine	2	106	2968	65008	0.413263	0.101968	1.67491	-1.23765
D001726	bisacodyl	7	246	2963	64868	0.622962	0.293626	1.32169	-1.23323
D003042	cocaine	5	191	2965	64923	0.573206	0.235696	1.39402	-1.22737
C014481	dihydrocodeine	1	75	2969	65039	0.29208	0.040596	2.10148	-1.22239
D011318	prilocaine	1	75	2969	65039	0.29208	0.040596	2.10148	-1.22239
D009173	mycophenolic acid	3	134	2967	64980	0.490319	0.156063	1.54048	-1.22021
D061466	lopinavir	3	134	2967	64980	0.490319	0.156063	1.54048	-1.22021
D003022	clotrimazole	2	104	2968	65010	0.421224	0.103906	1.70759	-1.21071
D000069603	sevelamer	1	74	2969	65040	0.296032	0.041138	2.13028	-1.20894
D000068898	raltegravir	1	74	2969	65040	0.296032	0.041138	2.13028	-1.20894
D019290	megestrol acetate	1	73	2969	65041	0.300092	0.041694	2.15989	-1.1953
D057985	multi-ingredient cold medication	1	73	2969	65041	0.300092	0.041694	2.15989	-1.1953
D005947	glucose	1	70	2969	65044	0.312967	0.043458	2.25384	-1.15325
C526675	fesoterodine	1	70	2969	65044	0.312967	0.043458	2.25384	-1.15325
C031621	ferrous fumarate	4	157	2966	64957	0.557976	0.206692	1.50629	-1.1515
D011736	pyridoxine	1	69	2969	65045	0.317508	0.04408	2.287	-1.13883
C040738	cefuroxime axetil	1	68	2969	65046	0.322182	0.04472	2.32115	-1.12421
C455861	pegfilgrastim	1	68	2969	65046	0.322182	0.04472	2.32115	-1.12421
D001623	betamethasone	2	97	2968	65017	0.45167	0.111311	1.83276	-1.11223
D008620	meprobamate	1	67	2969	65047	0.326996	0.045378	2.35634	-1.10937
D004837	epinephrine	3	124	2967	64990	0.529942	0.168505	1.66665	-1.0862
C056507	gemcitabine	2	94	2968	65020	0.466107	0.114817	1.8922	-1.06785
D005907	gliclazide	5	177	2965	64937	0.618677	0.254166	1.50595	-1.05794
D013390	succinylcholine	1	63	2969	65051	0.347779	0.048218	2.50841	-1.04772
D000068538	dutasteride	1	63	2969	65051	0.347779	0.048218	2.50841	-1.04772
D008713	methimazole	1	63	2969	65051	0.347779	0.048218	2.50841	-1.04772
D000077402	pantoprazole	88	2157	2882	62957	0.891215	0.717795	1.10653	-1.04312
D013392	sucralfate	5	175	2965	64939	0.625767	0.257043	1.52342	-1.03267
C005425	pantethine	1	62	2969	65052	0.353394	0.048984	2.54954	-1.03171
C031637	phenothiazine	1	62	2969	65052	0.353394	0.048984	2.54954	-1.03171
D000078764	milnacipran	3	120	2967	64994	0.547641	0.174054	1.72309	-1.0296
D061267	insulin aspart	11	329	2959	64785	0.732026	0.400986	1.33636	-1.01581
C024989	coenzyme Q10	1	61	2969	65053	0.359193	0.049775	2.59204	-1.01543
D001971	bromocriptine	1	61	2969	65053	0.359193	0.049775	2.59204	-1.01543
D006854	hydrocortisone	8	252	2962	64862	0.695176	0.343547	1.40671	-1.01106
D003006	clopenthixol	34	886	2936	64228	0.839486	0.594828	1.18477	-0.995397
D010672	phenytoin	17	476	2953	64638	0.781747	0.481229	1.26993	-0.994663
D000077786	torsemide	5	172	2965	64942	0.636711	0.261482	1.5504	-0.994237
D000068878	trastuzumab	1	59	2969	65055	0.37138	0.051436	2.68144	-0.98207
D001205	ascorbic acid	13	375	2957	64739	0.758974	0.436065	1.321	-0.975404
D002118	calcium	20	546	2950	64568	0.801738	0.512364	1.25455	-0.967302
D005990	glycerol	1	58	2969	65056	0.377789	0.052309	2.72849	-0.964968
D000068800	etanercept	2	87	2968	65027	0.503664	0.123923	2.04706	-0.958644
D019804	mesalamine	5	169	2965	64945	0.648044	0.266077	1.57834	-0.955144
D008825	miconazole	1	57	2969	65057	0.384423	0.053212	2.77721	-0.947571
D000584	amiloride	2	86	2968	65028	0.509528	0.125343	2.07127	-0.94234
D013407	sulbactam	1	56	2969	65058	0.391293	0.054146	2.82771	-0.92987
D003061	codeine	28	726	2942	64388	0.84408	0.577647	1.2334	-0.875952
C533287	cariprazine	1	53	2969	65061	0.413461	0.057158	2.99084	-0.874825
D002086	butylscopolammonium bromide	1	53	2969	65061	0.413461	0.057158	2.99084	-0.874825
C586541	ledipasvir	1	53	2969	65061	0.413461	0.057158	2.99084	-0.874825
D000069446	atazanavir	2	81	2968	65033	0.541022	0.132959	2.20146	-0.857919
D000077289	letrozole	2	81	2968	65033	0.541022	0.132959	2.20146	-0.857919
D014801	vitamin A	1	51	2969	65063	0.429688	0.059359	3.11046	-0.836389
C417083	peginterferon alfa-2b	1	51	2969	65063	0.429688	0.059359	3.11046	-0.836389
D000493	allopurinol	23	600	2947	64514	0.839171	0.552434	1.27474	-0.822013
D065819	voriconazole	3	106	2967	65008	0.620104	0.196722	1.95469	-0.815802
D000111	acetylcysteine	3	105	2967	65009	0.62602	0.198568	1.97363	-0.79949
D000077723	cefepime	3	105	2967	65009	0.62602	0.198568	1.97363	-0.79949
C467894	ambrisentan	1	49	2969	65065	0.447241	0.061735	3.24003	-0.796434
D003894	desmopressin	2	77	2968	65037	0.569162	0.139752	2.318	-0.786613
D002034	bumetanide	3	104	2967	65010	0.632049	0.20045	1.99294	-0.783024
C077793	candesartan cilexetil	4	130	2966	64984	0.674143	0.249086	1.82454	-0.776236
D002211	capsaicin	1	48	2969	65066	0.456565	0.062996	3.30894	-0.775849
D002439	cefotaxime	1	48	2969	65066	0.456565	0.062996	3.30894	-0.775849
D000068876	fingolimod	1	48	2969	65066	0.456565	0.062996	3.30894	-0.775849
D001624	betamethasone valerate	1	48	2969	65066	0.456565	0.062996	3.30894	-0.775849
D013469	sulpiride	10	281	2960	64833	0.779468	0.414386	1.46619	-0.77289
D000077486	ticagrelor	1	47	2969	65067	0.466286	0.06431	3.38085	-0.754836
D002233	carbocysteine	2	75	2968	65039	0.584358	0.143415	2.38101	-0.749586
D014148	tranexamic acid	1	46	2969	65068	0.47643	0.06568	3.45595	-0.733377
D000068238	lubiprostone	2	74	2968	65040	0.592263	0.14532	2.41382	-0.730708
D011395	promazine	6	177	2964	64937	0.742663	0.328913	1.67688	-0.715975
C003330	trospium	2	73	2968	65041	0.600386	0.147275	2.44754	-0.711578
D000069465	febuxostat	1	45	2969	65069	0.487025	0.067109	3.53446	-0.711454
D015736	felodipine	4	125	2966	64989	0.701163	0.258916	1.8988	-0.698459
C016600	ferrous citrate	1	44	2969	65070	0.498102	0.068602	3.61661	-0.689045
C524644	yokukan-san	1	44	2969	65070	0.498102	0.068602	3.61661	-0.689045
D064748	dexlansoprazole	3	97	2967	65017	0.677733	0.214689	2.13947	-0.663246
D000069449	cinacalcet	1	42	2969	65072	0.521837	0.071795	3.79292	-0.642683
D010837	vitamin K1	1	42	2969	65072	0.521837	0.071795	3.79292	-0.642683
C579720	venetoclax	1	42	2969	65072	0.521837	0.071795	3.79292	-0.642683
D010406	penicillin	1	42	2969	65072	0.521837	0.071795	3.79292	-0.642683
C069248	prothipendyl	4	121	2966	64993	0.724386	0.267355	1.96269	-0.634027
D009853	omeprazole	115	2672	2855	62442	0.941309	0.778117	1.13873	-0.622649
D053139	oseltamivir	1	41	2969	65073	0.534573	0.073506	3.88768	-0.61868
D010419	pentamidine	1	41	2969	65073	0.534573	0.073506	3.88768	-0.61868
C520025	mirabegron	1	41	2969	65073	0.534573	0.073506	3.88768	-0.61868
C098320	efavirenz	1	40	2969	65074	0.547945	0.0753	3.98728	-0.594096
D000068717	glatiramer	1	40	2969	65074	0.547945	0.0753	3.98728	-0.594096
C031049	teprenone	1	40	2969	65074	0.547945	0.0753	3.98728	-0.594096
C021322	prednisolone succinate	1	40	2969	65074	0.547945	0.0753	3.98728	-0.594096
C540383	ruxolitinib	2	67	2968	65047	0.654212	0.16021	2.67145	-0.591121
D002444	cefuroxime	3	93	2967	65021	0.706927	0.223771	2.23328	-0.590961
D000077143	docetaxel	3	93	2967	65021	0.706927	0.223771	2.23328	-0.590961
D008376	maprotiline	2	66	2968	65048	0.664135	0.16259	2.7128	-0.570026
C011175	betamethasone dipropionate	1	39	2969	65075	0.562004	0.077185	4.09212	-0.5689
C003321	polystyrene sulfonate	1	39	2969	65075	0.562004	0.077185	4.09212	-0.5689
D015738	famotidine	22	545	2948	64569	0.884144	0.576399	1.3562	-0.564131
D015742	propofol	7	190	2963	64924	0.807269	0.379337	1.71795	-0.555636
D000069445	atomoxetine	13	333	2957	64781	0.855255	0.490811	1.49031	-0.551838
C035058	azulene sulfonate sodium	1	38	2969	65076	0.576802	0.079165	4.20262	-0.543062
D011239	prednisolone	14	354	2956	64760	0.866417	0.507251	1.4799	-0.524957
D000077487	pramipexole	9	235	2961	64879	0.839152	0.430801	1.63457	-0.51551
D000075	acepromazine	2	63	2968	65051	0.695792	0.170173	2.84491	-0.504816
D005702	galantamine	3	88	2967	65026	0.74715	0.236263	2.36277	-0.496228
D001710	biotin	2	62	2968	65052	0.707025	0.17286	2.89185	-0.482405
D015474	isotretinoin	1	35	2969	65079	0.626271	0.085768	4.57301	-0.461347
D008750	methyldopa	1	35	2969	65079	0.626271	0.085768	4.57301	-0.461347
D000077123	rocuronium	2	61	2968	65053	0.718627	0.175633	2.94036	-0.45964
D003533	cyproheptadine	3	86	2967	65028	0.76455	0.241658	2.41886	-0.456863
D015282	octreotide	2	60	2968	65054	0.730615	0.178496	2.99053	-0.43651
C042382	fludarabine phosphate	1	34	2969	65080	0.644701	0.08822	4.71141	-0.432578
D015215	zidovudine	4	109	2966	65005	0.804283	0.296324	2.18299	-0.427537
D000068896	canagliflozin	1	33	2969	65081	0.664248	0.090816	4.85843	-0.40297
D015377	cilastatin	1	33	2969	65081	0.664248	0.090816	4.85843	-0.40297
C017673	fluindione	1	33	2969	65081	0.664248	0.090816	4.85843	-0.40297
D016559	tacrolimus	6	155	2964	64959	0.848361	0.375016	1.91916	-0.394837
D004949	estazolam	5	131	2965	64983	0.836515	0.342194	2.04492	-0.391424
D014282	trihexyphenidyl	27	639	2943	64475	0.925687	0.628715	1.36293	-0.391231
D008911	minocycline	3	82	2967	65032	0.801894	0.253222	2.5394	-0.3754
D007372	interferon	1	32	2969	65082	0.685016	0.09357	5.01491	-0.372473
D019829	nevirapine	1	32	2969	65082	0.685016	0.09357	5.01491	-0.372473
D000077425	fondaparinux	1	32	2969	65082	0.685016	0.09357	5.01491	-0.372473
D000077339	leflunomide	1	32	2969	65082	0.685016	0.09357	5.01491	-0.372473
C095285	silodosin	1	31	2969	65083	0.707124	0.096496	5.1818	-0.341033
C012655	nimesulide	1	31	2969	65083	0.707124	0.096496	5.1818	-0.341033
C030312	polycarbophil	1	31	2969	65083	0.707124	0.096496	5.1818	-0.341033
C015715	bismuth subsalicylate	1	31	2969	65083	0.707124	0.096496	5.1818	-0.341033
D002443	ceftriaxone	8	198	2962	64916	0.885506	0.43632	1.79713	-0.336725
D003520	cyclophosphamide	10	244	2960	64870	0.898178	0.476714	1.69226	-0.332273
D016316	guanfacine	6	150	2964	64964	0.876707	0.387351	1.98429	-0.315729
C015568	urapidil	1	30	2969	65084	0.730706	0.099611	5.36016	-0.308589
D000068900	sitagliptin	8	195	2962	64919	0.899171	0.442959	1.82524	-0.29423
D000667	ampicillin	3	77	2967	65037	0.854031	0.269331	2.70808	-0.267987
C020976	azelastine	2	52	2968	65062	0.843122	0.205265	3.4631	-0.236736
D007741	labetalol	4	98	2966	65016	0.894711	0.328989	2.43324	-0.217954
D009638	norepinephrine	2	51	2968	65063	0.859667	0.209186	3.53287	-0.2097
D000077560	enfuvirtide	1	27	2969	65087	0.811933	0.11029	5.97729	-0.204548
C549273	daclatasvir	1	27	2969	65087	0.811933	0.11029	5.97729	-0.204548
D014271	trifluridine	1	27	2969	65087	0.811933	0.11029	5.97729	-0.204548
D015122	6-mercaptopurine	1	27	2969	65087	0.811933	0.11029	5.97729	-0.204548
D005047	etoposide	2	50	2968	65064	0.876873	0.213259	3.60551	-0.182147
D000069347	erlotinib	2	50	2968	65064	0.876873	0.213259	3.60551	-0.182147
D008874	midazolam	12	277	2958	64837	0.949568	0.532139	1.69444	-0.175143
D002110	caffeine	9	209	2961	64905	0.943922	0.48385	1.84146	-0.169267
D012969	sodium fluoride	1	26	2969	65088	0.843174	0.114377	6.2158	-0.167364
D016049	didanosine	2	49	2968	65065	0.894782	0.217494	3.68118	-0.154059
D003622	dapsone	2	49	2968	65065	0.894782	0.217494	3.68118	-0.154059
D007660	ketoprofen	3	71	2967	65043	0.926288	0.291585	2.94257	-0.129842
D009640	norethindrone	3	71	2967	65043	0.926288	0.291585	2.94257	-0.129842
C093622	rizatriptan	3	71	2967	65043	0.926288	0.291585	2.94257	-0.129842
C042705	pegaspargase	1	25	2969	65089	0.876915	0.118778	6.47409	-0.128773
D004143	dioctyl sulfosuccinic acid	45	1005	2925	64109	0.981385	0.726345	1.32598	-0.122378
C055267	tandospirone	1	24	2969	65090	0.913467	0.123531	6.75476	-0.088664
D017576	daptomycin	1	24	2969	65090	0.913467	0.123531	6.75476	-0.088664
D004298	dopamine	1	24	2969	65090	0.913467	0.123531	6.75476	-0.088664
D000077597	vildagliptin	1	24	2969	65090	0.913467	0.123531	6.75476	-0.088664
D010431	pentoxifylline	1	24	2969	65090	0.913467	0.123531	6.75476	-0.088664
D017984	enoxaparin	25	555	2945	64559	0.987458	0.660306	1.4767	-0.061472
D008776	methylprednisolone hemisuccinate	3	68	2967	65046	0.967198	0.304149	3.0757	-0.056505
D000068877	imatinib	1	23	2969	65091	0.953198	0.12868	7.06081	-0.046916
C479079	insulin glulisine	1	23	2969	65091	0.953198	0.12868	7.06081	-0.046916
D010111	oxymorphone	1	23	2969	65091	0.953198	0.12868	7.06081	-0.046916
C479163	tofacitinib	1	23	2969	65091	0.953198	0.12868	7.06081	-0.046916
D006820	hyaluronic acid	1	23	2969	65091	0.953198	0.12868	7.06081	-0.046916
D001621	betahistine	1	23	2969	65091	0.953198	0.12868	7.06081	-0.046916
C437965	olmesartan	2	45	2968	65069	0.974379	0.236259	4.01853	-0.035905
D000077443	acamprosate	3	67	2967	65047	0.981649	0.308581	3.12279	-0.031369
D006024	glycopyrrolate	3	66	2967	65048	0.996538	0.313144	3.17134	-0.005872
C488804	lithium acetate	3	66	2967	65048	0.996538	0.313144	3.17134	-0.005872
D000069444	omalizumab	1	22	2969	65092	0.99654	0.134277	7.39587	-0.003389
D005438	fludrocortisone	1	22	2969	65092	0.99654	0.134277	7.39587	-0.003389
D011464	prostaglandin I2	1	22	2969	65092	0.99654	0.134277	7.39587	-0.003389
D010423	pentazocine	1	22	2969	65092	0.99654	0.134277	7.39587	-0.003389
D001585	benzoyl peroxide	1	22	2969	65092	0.99654	0.134277	7.39587	-0.003389
D019355	calcium citrate	3	65	2967	65049	1.01188	0.317844	3.22143	0.019997
D000069454	darunavir	3	65	2967	65049	1.01188	0.317844	3.22143	0.019997
D017373	cyproterone acetate	2	43	2968	65071	1.01973	0.24691	4.21146	0.027
D000077407	cilostazol	2	43	2968	65071	1.01973	0.24691	4.21146	0.027
D020123	sirolimus	2	43	2968	65071	1.01973	0.24691	4.21146	0.027
D000077338	latanoprost	5	108	2965	65006	1.01502	0.41377	2.48995	0.032565
C028815	salmon calcitonin	1	21	2969	65093	1.04401	0.140381	7.76426	0.042072
D018120	finasteride	6	129	2964	64985	1.01976	0.449407	2.31395	0.046797
D017292	doxazosin	8	172	2962	64942	1.01977	0.501438	2.0739	0.054055
D000077465	cabergoline	2	42	2968	65072	1.04402	0.252603	4.31503	0.059509
C013216	potassium phosphate	2	42	2968	65072	1.04402	0.252603	4.31503	0.059509
C446481	aliskiren	1	20	2969	65094	1.09623	0.147067	8.17119	0.089646
C018904	dexchlorpheniramine	1	20	2969	65094	1.09623	0.147067	8.17119	0.089646
D011206	povidone-iodine	1	20	2969	65094	1.09623	0.147067	8.17119	0.089646
D015378	imipenem	2	41	2968	65073	1.06951	0.258564	4.42382	0.092763
D012643	selenium	2	41	2968	65073	1.06951	0.258564	4.42382	0.092763
D013999	timolol	5	105	2965	65009	1.04407	0.425371	2.56266	0.094137
D020913	perindopril	13	276	2957	64838	1.03279	0.591428	1.80353	0.113438
D020909	acarbose	1	19	2969	65095	1.15394	0.154421	8.62304	0.139535
D000077190	interferon alpha-2	1	19	2969	65095	1.15394	0.154421	8.62304	0.139535
D002974	clemastine	1	19	2969	65095	1.15394	0.154421	8.62304	0.139535
D007665	ketotifen	1	19	2969	65095	1.15394	0.154421	8.62304	0.139535
C020243	calcium phosphate	1	19	2969	65095	1.15394	0.154421	8.62304	0.139535
D001507	beclomethasone	9	188	2961	64926	1.0497	0.537246	2.05096	0.141933
C020748	ferrous sulfate	25	532	2945	64582	1.03052	0.688843	1.54166	0.146266
D011802	quinidine	3	60	2967	65054	1.09629	0.343626	3.49757	0.155319
D013792	thalidomide	2	39	2968	65075	1.12439	0.271373	4.65869	0.16165
C569381	levomefolate	2	39	2968	65075	1.12439	0.271373	4.65869	0.16165
C005419	oxybutynin	18	378	2952	64736	1.04426	0.649877	1.67799	0.178989
D013739	testosterone	7	143	2963	64971	1.07337	0.502171	2.29429	0.182692
C101425	posaconazole	3	59	2967	65055	1.11489	0.349292	3.55857	0.183666
D001566	ethyl aminobenzoate	1	18	2969	65096	1.21807	0.162549	9.12767	0.191973
D004464	econazole	1	18	2969	65096	1.21807	0.162549	9.12767	0.191973
D000077431	oxaprozin	1	18	2969	65096	1.21807	0.162549	9.12767	0.191973
D020682	cefixime	1	18	2969	65096	1.21807	0.162549	9.12767	0.191973
D003630	daunorubicin	1	18	2969	65096	1.21807	0.162549	9.12767	0.191973
D000069458	ranolazine	1	18	2969	65096	1.21807	0.162549	9.12767	0.191973
C515050	zopiclone	83	1781	2887	63333	1.02235	0.817803	1.27805	0.194031
D002710	chlorhexidine	6	121	2964	64993	1.08731	0.478603	2.4702	0.19994
D024502	alpha-tocopherol	12	247	2958	64867	1.06539	0.596181	1.90389	0.213854
D006493	heparin	12	247	2958	64867	1.06539	0.596181	1.90389	0.213854
D000077408	modafinil	20	415	2950	64699	1.05696	0.673797	1.658	0.241155
C044815	etonogestrel	1	17	2969	65097	1.28974	0.171578	9.69489	0.24723
C451734	etravirine	1	17	2969	65097	1.28974	0.171578	9.69489	0.24723
C053090	epinastine	1	17	2969	65097	1.28974	0.171578	9.69489	0.24723
C055085	calcipotriene	1	17	2969	65097	1.28974	0.171578	9.69489	0.24723
C555680	dulaglutide	1	17	2969	65097	1.28974	0.171578	9.69489	0.24723
C449219	norelgestromin	1	17	2969	65097	1.28974	0.171578	9.69489	0.24723
D010959	tissue plasminogen activator	1	17	2969	65097	1.28974	0.171578	9.69489	0.24723
D000077483	valacyclovir	11	223	2959	64891	1.08175	0.589842	1.9839	0.253954
D010894	piroxicam	3	56	2967	65058	1.17467	0.367469	3.75502	0.271522
D012293	rifampin	3	56	2967	65058	1.17467	0.367469	3.75502	0.271522
D001398	aztreonam	2	36	2968	65078	1.21814	0.293154	5.06173	0.271528
D011224	prazosin	6	117	2964	64997	1.12455	0.494669	2.5565	0.280155
C115647	eletriptan	3	55	2967	65059	1.19605	0.373955	3.8254	0.301799
C571886	insulin degludec	1	16	2969	65098	1.37037	0.181668	10.3371	0.305622
C030848	eperisone	1	16	2969	65098	1.37037	0.181668	10.3371	0.305622
D009553	nimodipine	1	16	2969	65098	1.37037	0.181668	10.3371	0.305622
D014667	vasopressin	1	16	2969	65098	1.37037	0.181668	10.3371	0.305622
D000079963	brentuximab vedotin	1	16	2969	65098	1.37037	0.181668	10.3371	0.305622
C028994	betamethasone phosphate	1	16	2969	65098	1.37037	0.181668	10.3371	0.305622
D010644	phenprocoumon	2	35	2968	65079	1.25297	0.301213	5.21201	0.310081
D019287	zinc sulfate	2	35	2968	65079	1.25297	0.301213	5.21201	0.310081
D004008	diclofenac	23	472	2947	64642	1.06886	0.702183	1.62701	0.310649
D009271	naltrexone	7	135	2963	64979	1.13712	0.531438	2.43309	0.331098
D004221	disulfiram	5	94	2965	65020	1.16644	0.474098	2.86986	0.335181
D002744	chlorpheniramine	6	114	2964	65000	1.1542	0.507443	2.62528	0.34204
D014580	ursodeoxycholic acid	10	196	2960	64918	1.11897	0.592099	2.11466	0.346143
D011405	propafenone	1	15	2969	65099	1.46175	0.193016	11.0701	0.367518
D000069605	olopatadine	3	52	2967	65062	1.26511	0.394864	4.0533	0.395844
D006830	hydralazine	7	131	2963	64983	1.17191	0.547387	2.50897	0.40845
D007547	isosorbide	3	51	2967	65063	1.28993	0.402362	4.13541	0.428327
D000078304	tigecycline	1	14	2969	65100	1.56618	0.205875	11.9146	0.433358
D010396	penicillamine	1	14	2969	65100	1.56618	0.205875	11.9146	0.433358
D008709	methenamine	1	14	2969	65100	1.56618	0.205875	11.9146	0.433358
D000068438	brimonidine	3	50	2967	65064	1.31575	0.41015	4.22091	0.461413
C545203	ivacaftor	2	31	2968	65083	1.41473	0.338417	5.91414	0.475383
C084645	distigmine	2	31	2968	65083	1.41473	0.338417	5.91414	0.475383
D000069557	travoprost	2	31	2968	65083	1.41473	0.338417	5.91414	0.475383
D000077551	micafungin	3	49	2967	65065	1.34263	0.418246	4.31001	0.495124
D000077545	eplerenone	1	13	2969	65101	1.68668	0.220567	12.8982	0.503667
D000077764	dronedarone	1	13	2969	65101	1.68668	0.220567	12.8982	0.503667
C516519	NuvaRing	1	13	2969	65101	1.68668	0.220567	12.8982	0.503667
D005480	flurbiprofen	1	13	2969	65101	1.68668	0.220567	12.8982	0.503667
D002216	captopril	4	67	2966	65047	1.30931	0.477112	3.59304	0.523244
D003913	dextroamphetamine	24	469	2946	64645	1.1229	0.743834	1.69514	0.551633
D014031	tobramycin	4	66	2966	65048	1.32916	0.484141	3.6491	0.552235
C025130	quazepam	6	104	2964	65010	1.26538	0.555227	2.88382	0.560032
D000078305	zonisamide	8	143	2962	64971	1.22712	0.601479	2.50355	0.562608
D002116	calcitonin	1	12	2969	65102	1.82727	0.237511	14.0579	0.57908
C523468	selexipag	1	12	2969	65102	1.82727	0.237511	14.0579	0.57908
D005280	fenoterol	1	12	2969	65102	1.82727	0.237511	14.0579	0.57908
C120662	calcium acetate	3	46	2967	65068	1.43026	0.444569	4.60138	0.600247
D005839	gentamicin	5	83	2965	65031	1.32126	0.535411	3.26053	0.604475
D018119	stavudine	2	28	2968	65086	1.56638	0.372961	6.57851	0.612927
D045165	testosterone congener	2	28	2968	65086	1.56638	0.372961	6.57851	0.612927
C568813	dornase alfa	2	28	2968	65086	1.56638	0.372961	6.57851	0.612927
D000069349	linezolid	5	82	2965	65032	1.33739	0.54178	3.30137	0.630592
D005039	etilefrine	1	11	2969	65103	1.99342	0.257269	15.4457	0.660375
C479038	carbomer	1	11	2969	65103	1.99342	0.257269	15.4457	0.660375
C065927	cilnidipine	1	11	2969	65103	1.99342	0.257269	15.4457	0.660375
C014635	lactitol	1	11	2969	65103	1.99342	0.257269	15.4457	0.660375
D000069472	colesevelam	2	27	2968	65087	1.62441	0.386097	6.83435	0.661803
D014229	triazolam	15	275	2955	64839	1.19684	0.710841	2.01513	0.675992
D012841	simethicone	7	118	2963	64996	1.30128	0.606527	2.79185	0.676178
D000068817	epoetin alfa	5	79	2965	65035	1.38824	0.561827	3.43027	0.710762
D004329	droperidol	3	43	2967	65071	1.53011	0.474424	4.93491	0.71193
C100146	trimethobenzamide	2	26	2968	65088	1.68692	0.40019	7.11083	0.712363
D000069476	linagliptin	2	26	2968	65088	1.68692	0.40019	7.11083	0.712363
D001285	atropine	14	251	2956	64863	1.2239	0.713581	2.09918	0.734023
C072379	repaglinide	5	78	2965	65036	1.40606	0.568842	3.4755	0.738116
C529000	golimumab	1	10	2969	65104	2.19279	0.280602	17.1358	0.748516
C062735	zafirlukast	1	10	2969	65104	2.19279	0.280602	17.1358	0.748516
C000626284	tisagenlecleucel	1	10	2969	65104	2.19279	0.280602	17.1358	0.748516
D012256	riboflavin	1	10	2969	65104	2.19279	0.280602	17.1358	0.748516
C005522	cloxazolam	3	42	2967	65072	1.56657	0.485286	5.05707	0.750759
D000068656	mometasone furoate	12	210	2958	64904	1.25382	0.699972	2.2459	0.760567
D011112	polymyxin B	2	25	2968	65089	1.75442	0.415351	7.41058	0.764724
D013420	sulfamethoxazole	34	651	2936	64463	1.14671	0.810676	1.62203	0.773723
D008276	magnesium hydroxide	20	365	2950	64749	1.20267	0.765613	1.88924	0.800914
D014295	trimethoprim	35	668	2935	64446	1.15048	0.817343	1.6194	0.803662
D017332	cetirizine	26	485	2944	64629	1.17685	0.791805	1.74914	0.805412
D009266	nalbuphine	2	24	2968	65090	1.82755	0.431704	7.73663	0.819017
C021650	hydrocortisone acetate	2	24	2968	65090	1.82755	0.431704	7.73663	0.819017
D010862	pilocarpine	2	24	2968	65090	1.82755	0.431704	7.73663	0.819017
D002990	clobetasol	5	75	2965	65039	1.46237	0.59098	3.61862	0.822174
C004470	butalbital	8	129	2962	64985	1.36059	0.66554	2.78152	0.843999
D017315	cilazapril	1	9	2969	65105	2.43647	0.308573	19.2382	0.844718
D005666	fursultiamin	1	9	2969	65105	2.43647	0.308573	19.2382	0.844718
C071315	ramosetron	1	9	2969	65105	2.43647	0.308573	19.2382	0.844718
D019386	alendronate	19	341	2951	64773	1.22299	0.769371	1.94407	0.851273
D019818	clavulanic acid	21	380	2949	64734	1.21309	0.780561	1.8853	0.858709
C570240	empagliflozin	2	23	2968	65091	1.90704	0.449397	8.0926	0.875384
D005934	glucagon	2	23	2968	65091	1.90704	0.449397	8.0926	0.875384
D013467	sulindac	2	23	2968	65091	1.90704	0.449397	8.0926	0.875384
D009966	orphenadrine	5	72	2965	65042	1.52337	0.614908	3.77401	0.909402
C030691	gluconic acid	2	22	2968	65092	1.99375	0.4686	8.48281	0.933987
D012837	silver sulfadiazine	2	22	2968	65092	1.99375	0.4686	8.48281	0.933987
D000077595	famciclovir	2	22	2968	65092	1.99375	0.4686	8.48281	0.933987
D016912	levonorgestrel	7	106	2963	65008	1.44886	0.673689	3.11598	0.94902
D003566	cytidine diphosphate choline	1	8	2969	65106	2.74107	0.34271	21.9237	0.950533
D008463	mebendazole	1	8	2969	65106	2.74107	0.34271	21.9237	0.950533
D002442	ceftazidime	3	37	2967	65077	1.7784	0.548017	5.77119	0.958575
D014212	tretinoin	2	21	2968	65093	2.08872	0.489516	8.91241	0.995005
C017576	norgestimate	3	36	2967	65078	1.82783	0.562559	5.93886	1.00318
C034635	fludrocortisone acetate	3	36	2967	65078	1.82783	0.562559	5.93886	1.00318
D009241	ipratropium	28	505	2942	64609	1.21764	0.83076	1.78467	1.00947
D054199	pseudoephedrine	8	121	2962	64993	1.45073	0.708655	2.96987	1.01786
D009582	nitrofurantoin	12	194	2958	64920	1.35756	0.756909	2.43487	1.02559
D017273	goserelin	2	20	2968	65094	2.19319	0.512384	9.38769	1.05864
D007501	iron	2	20	2968	65094	2.19319	0.512384	9.38769	1.05864
D010121	oxytocin	1	7	2969	65107	3.13271	0.385292	25.4712	1.06798
C086276	cerivastatin	1	7	2969	65107	3.13271	0.385292	25.4712	1.06798
C106783	naratriptan	1	7	2969	65107	3.13271	0.385292	25.4712	1.06798
C117268	pimecrolimus	1	7	2969	65107	3.13271	0.385292	25.4712	1.06798
D000068799	prasugrel	1	7	2969	65107	3.13271	0.385292	25.4712	1.06798
D020105	milrinone	1	7	2969	65107	3.13271	0.385292	25.4712	1.06798
C025698	selenium sulfide	1	7	2969	65107	3.13271	0.385292	25.4712	1.06798
D004155	diphenhydramine	55	1040	2915	64074	1.16245	0.884098	1.52843	1.07788
D017311	amlodipine	93	1815	2877	63299	1.12736	0.912263	1.39318	1.10986
C054940	clidinium	2	19	2968	65095	2.30866	0.53749	9.9163	1.12512
C053541	bicalutamide	2	19	2968	65095	2.30866	0.53749	9.9163	1.12512
D013148	spironolactone	31	552	2939	64562	1.23367	0.85756	1.77474	1.1318
C070669	lithium citrate	3	33	2967	65081	1.99409	0.611212	6.50573	1.14399
D000077210	sunitinib	3	33	2967	65081	1.99409	0.611212	6.50573	1.14399
D010624	phenelzine	5	64	2965	65050	1.71401	0.689324	4.26189	1.15945
D004077	digoxin	20	336	2950	64778	1.30706	0.83123	2.05528	1.15956
D004091	hydromorphone	25	429	2945	64685	1.27997	0.853757	1.91897	1.19474
D015242	ofloxacin	4	47	2966	65067	1.86703	0.672224	5.18549	1.19795
D013015	sotalol	4	47	2966	65067	1.86703	0.672224	5.18549	1.19795
C041226	terazosin	7	96	2963	65018	1.60003	0.742151	3.44957	1.19919
D000108	acetylcarnitine	1	6	2969	65108	3.65488	0.43986	30.3691	1.19974
C007630	estradiol cypionate	1	6	2969	65108	3.65488	0.43986	30.3691	1.19974
C029178	naftifine	1	6	2969	65108	3.65488	0.43986	30.3691	1.19974
D005446	fluocinolone acetonide	1	6	2969	65108	3.65488	0.43986	30.3691	1.19974
D010395	penfluridol	1	6	2969	65108	3.65488	0.43986	30.3691	1.19974
C079703	rufinamide	1	6	2969	65108	3.65488	0.43986	30.3691	1.19974
D012110	reserpine	1	6	2969	65108	3.65488	0.43986	30.3691	1.19974
D000077211	zoledronic acid	10	148	2960	64966	1.48297	0.780817	2.81654	1.20402
D000068736	duloxetine	104	2021	2866	63093	1.13285	0.926941	1.3845	1.21875
D003024	clozapine	206	4146	2764	60968	1.09598	0.948036	1.26701	1.23873
C405603	omega-3-triglyceride	8	111	2962	65003	1.58167	0.771078	3.24439	1.25078
D000068557	olmesartan medoxomil	10	145	2960	64969	1.51372	0.796675	2.87615	1.26591
D000657	amoxapine	4	45	2966	65069	1.95007	0.700876	5.42575	1.27922
C545685	niraparib	2	16	2968	65098	2.74166	0.630088	11.9296	1.34433
D013806	theophylline	9	124	2961	64990	1.59305	0.808981	3.13704	1.34686
C057710	cefditoren pivoxil	1	5	2969	65109	4.38592	0.512227	37.5543	1.34939
D014047	tolnaftate	1	5	2969	65109	4.38592	0.512227	37.5543	1.34939
C105254	pramlintide	1	5	2969	65109	4.38592	0.512227	37.5543	1.34939
D008656	mestranol	1	5	2969	65109	4.38592	0.512227	37.5543	1.34939
C005101	mepenzolate	1	5	2969	65109	4.38592	0.512227	37.5543	1.34939
D004917	erythromycin	8	106	2962	65008	1.6564	0.806595	3.40154	1.37456
D013752	tetracycline	3	28	2967	65086	2.35035	0.714131	7.7355	1.40604
D004157	diphenoxylate	12	173	2958	64941	1.52285	0.847321	2.73693	1.4061
D011398	promethazine	71	1307	2899	63807	1.19565	0.938907	1.52259	1.44886
D016595	misoprostol	6	71	2964	65043	1.85445	0.80532	4.27033	1.45123
C029755	benzonatate	8	102	2962	65012	1.72147	0.837451	3.53865	1.47748
D002981	clindamycin	10	134	2960	64980	1.63826	0.860762	3.11805	1.50337
D017275	isradipine	2	14	2968	65100	3.13342	0.711805	13.7936	1.51042
C053267	cefpodoxime proxetil	2	14	2968	65100	3.13342	0.711805	13.7936	1.51042
C108475	pitavastatin	2	14	2968	65100	3.13342	0.711805	13.7936	1.51042
D007548	isosorbide dinitrate	5	54	2965	65060	2.03173	0.812148	5.08272	1.51524
D007654	ketoconazole	6	69	2964	65045	1.90826	0.82791	4.39838	1.51673
D002699	chlorambucil	1	4	2969	65110	5.48249	0.612567	49.0683	1.52171
C012582	tofisopam	1	4	2969	65110	5.48249	0.612567	49.0683	1.52171
C053539	penciclovir	1	4	2969	65110	5.48249	0.612567	49.0683	1.52171
D018723	bethanechol	3	26	2967	65088	2.53123	0.765695	8.36771	1.52237
D014299	trimipramine	8	100	2962	65014	1.75595	0.85378	3.61142	1.53032
D000658	amoxicillin	43	742	2927	64372	1.2745	0.935094	1.73709	1.53524
D000077291	terbinafine	7	83	2963	65031	1.85101	0.855077	4.00694	1.56266
C029617	ethyl loflazepate	7	83	2963	65031	1.85101	0.855077	4.00694	1.56266
D017291	clarithromycin	13	181	2957	64933	1.57717	0.897303	2.77216	1.58342
D000077239	meloxicam	16	232	2954	64882	1.51477	0.911473	2.51737	1.60233
D018170	sumatriptan	15	214	2955	64900	1.53945	0.910848	2.60186	1.61125
D061265	biphasic insulin	7	81	2963	65033	1.89677	0.875569	4.10904	1.62309
C023754	tizanidine	19	283	2951	64831	1.47496	0.92558	2.35043	1.63471
D000068299	salmeterol	38	632	2932	64482	1.32233	0.951172	1.83833	1.66218
D007328	insulin	30	480	2940	64634	1.37402	0.948415	1.99062	1.67997
C011819	ferrous gluconate	4	36	2966	65078	2.43793	0.867172	6.85387	1.68976
D015725	fluconazole	26	405	2944	64709	1.41106	0.947517	2.10137	1.69468
D002707	chlordiazepoxide	11	141	2959	64973	1.71302	0.926417	3.1675	1.71629
D000077271	imiquimod	1	3	2969	65111	7.31009	0.760138	70.2997	1.72252
D000077542	eptifibatide	1	3	2969	65111	7.31009	0.760138	70.2997	1.72252
C010948	erythromycin lactobionate	1	3	2969	65111	7.31009	0.760138	70.2997	1.72252
D004400	dyphylline	1	3	2969	65111	7.31009	0.760138	70.2997	1.72252
C106791	telithromycin	1	3	2969	65111	7.31009	0.760138	70.2997	1.72252
D001977	brompheniramine	1	3	2969	65111	7.31009	0.760138	70.2997	1.72252
D014222	triamcinolone acetonide	10	123	2960	64991	1.78507	0.936036	3.40424	1.75931
D005672	fusidic acid	3	22	2967	65092	2.99164	0.894905	10.0009	1.77967
C110422	magnesium citrate	4	34	2966	65080	2.58141	0.91543	7.2793	1.79294
C105050	tegaserod	4	34	2966	65080	2.58141	0.91543	7.2793	1.79294
D008721	methocarbamol	14	185	2956	64929	1.66223	0.964272	2.86537	1.82905
D000547	amantadine	17	235	2953	64879	1.58936	0.970142	2.6038	1.83964
D014221	triamcinolone	9	104	2961	65010	1.89999	0.960632	3.75789	1.84458
D000077261	carvedilol	28	426	2942	64688	1.44521	0.984212	2.12212	1.87881
D008788	metolazone	7	73	2963	65041	2.1049	0.968388	4.57522	1.87891
C007734	flunisolide	4	32	2966	65082	2.74283	0.969373	7.76084	1.90138
D003084	colestipol	2	10	2968	65104	4.38706	0.960794	20.0317	1.90838
D009644	norgestrel	2	10	2968	65104	4.38706	0.960794	20.0317	1.90838
D011441	propylthiouracil	2	10	2968	65104	4.38706	0.960794	20.0317	1.90838
D000077384	anastrozole	6	58	2964	65056	2.27056	0.978909	5.26651	1.91034
D016666	fluvoxamine	37	585	2933	64529	1.39152	0.996093	1.94392	1.93705
D007190	indapamide	11	131	2959	64983	1.84407	0.995606	3.41558	1.946
D012980	sodium salicylate	1	2	2969	65112	10.9653	0.993973	120.967	1.95507
C019304	ciprofibrate	1	2	2969	65112	10.9653	0.993973	120.967	1.95507
D002515	cephradine	1	2	2969	65112	10.9653	0.993973	120.967	1.95507
D009599	nitroprusside	1	2	2969	65112	10.9653	0.993973	120.967	1.95507
D011342	procainamide	1	2	2969	65112	10.9653	0.993973	120.967	1.95507
D004318	doxycycline	17	225	2953	64889	1.66025	1.01267	2.72195	2.00992
D000077582	sultopride	51	837	2919	64277	1.34173	1.00889	1.78439	2.02081
D064692	hyoscyamine	8	83	2962	65031	2.11615	1.02334	4.37596	2.02225
C065166	imidapril	2	9	2968	65105	4.87459	1.05273	22.5713	2.02572
D016729	leuprolide	6	55	2964	65059	2.39452	1.03014	5.56595	2.029
D000077266	moxifloxacin	9	97	2961	65017	2.03732	1.02806	4.03739	2.0393
D017298	bisoprolol	50	808	2920	64306	1.36278	1.02173	1.81768	2.1063
D011374	progesterone	5	40	2965	65074	2.74342	1.08195	6.95628	2.12593
D010665	phenylpropanolamine	4	28	2966	65086	3.13486	1.09886	8.94322	2.13626
D014147	tramadol	72	1221	2898	63893	1.30008	1.02207	1.65372	2.13785
D019888	nelfinavir	2	8	2968	65106	5.484	1.16402	25.8365	2.15206
C008192	isometheptene	3	17	2967	65097	3.87182	1.13403	13.2193	2.16076
D004205	cromolyn sodium	3	17	2967	65097	3.87182	1.13403	13.2193	2.16076
D000077768	ciclopirox	3	17	2967	65097	3.87182	1.13403	13.2193	2.16076
D004997	ethinyl estradiol	22	299	2948	64815	1.61771	1.04756	2.49816	2.16958
C054871	ioversol	1	1	2969	65113	21.931	1.37135	350.725	2.18328
D007545	isoproterenol	1	1	2969	65113	21.931	1.37135	350.725	2.18328
C007608	eprazinone	1	1	2969	65113	21.931	1.37135	350.725	2.18328
D003519	cyclopentolate	1	1	2969	65113	21.931	1.37135	350.725	2.18328
D002440	cefoxitin	1	1	2969	65113	21.931	1.37135	350.725	2.18328
D003911	dextran	1	1	2969	65113	21.931	1.37135	350.725	2.18328
C008865	phenyltoloxamine	1	1	2969	65113	21.931	1.37135	350.725	2.18328
D020799	pancrelipase	7	64	2963	65050	2.40123	1.09948	5.24419	2.19797
D000077270	exenatide	8	77	2962	65037	2.28126	1.10045	4.72909	2.21736
D002792	cholestyramine	7	63	2963	65051	2.43938	1.11627	5.33077	2.23578
D001629	bezafibrate	3	16	2967	65098	4.11388	1.19803	14.1265	2.24705
D014292	trimetazidine	4	26	2966	65088	3.37611	1.1775	9.67994	2.26403
D000069580	bimatoprost	4	26	2966	65088	3.37611	1.1775	9.67994	2.26403
D009543	nifedipine	22	292	2948	64822	1.65667	1.07241	2.55923	2.27506
D020912	moclobemide	5	37	2965	65077	2.966	1.16486	7.55211	2.28002
D002697	chloral hydrate	5	37	2965	65077	2.966	1.16486	7.55211	2.28002
D004111	dimenhydrinate	8	75	2962	65039	2.34217	1.12881	4.85977	2.28534
D024841	fluoroquinolone	2	7	2968	65107	6.26752	1.30142	30.1839	2.2885
D004025	dicyclomine	15	177	2955	64937	1.86231	1.09796	3.15878	2.30667
C030397	isosorbide mononitrate	14	160	2956	64954	1.92269	1.11206	3.32423	2.34023
D000078330	oxcarbazepine	54	854	2916	64260	1.39344	1.05576	1.83913	2.34321
D008795	metronidazole	25	337	2945	64777	1.63172	1.08511	2.45368	2.35243
C041075	rilmazafone	4	24	2966	65090	3.65756	1.26825	10.5482	2.39975
D008787	metoclopramide	49	754	2921	64360	1.43189	1.07001	1.91615	2.41528
D000068256	darbepoetin alfa	6	46	2964	65068	2.8634	1.22197	6.70974	2.4214
D002077	butorphanol	3	14	2967	65100	4.70172	1.35042	16.3698	2.43199
D002996	clomiphene	2	6	2968	65108	7.31222	1.4752	36.2451	2.43604
D004061	diflunisal	2	6	2968	65108	7.31222	1.4752	36.2451	2.43604
D005422	flavoxate	2	6	2968	65108	7.31222	1.4752	36.2451	2.43604
D008775	methylprednisolone	26	347	2944	64767	1.64839	1.10469	2.45969	2.44757
C522667	Asenapine	32	449	2938	64665	1.56863	1.09383	2.24953	2.44759
D010404	penicillin V	9	83	2961	65031	2.38148	1.19589	4.74243	2.46902
D007538	isoniazid	5	33	2965	65081	3.32572	1.2974	8.52504	2.50212
D064750	rabeprazole	22	276	2948	64838	1.75314	1.13386	2.71063	2.52506
D002939	ciprofloxacin	35	493	2935	64621	1.5631	1.10719	2.20675	2.53872
D002437	cefazolin	7	55	2963	65059	2.79454	1.27159	6.14152	2.55807
D000077734	gatifloxacin	5	32	2965	65082	3.4297	1.33539	8.80857	2.56098
D017135	desogestrel	5	32	2965	65082	3.4297	1.33539	8.80857	2.56098
D009248	nadolol	6	43	2964	65071	3.06332	1.30283	7.20274	2.56645
D011803	quinine	9	80	2961	65034	2.4709	1.23923	4.9267	2.56921
D005665	furosemide	118	2030	2852	63084	1.28575	1.06394	1.55379	2.60157
D009355	neomycin	4	21	2966	65093	4.18027	1.43401	12.1859	2.62037
D000069582	eszopiclone	21	254	2949	64860	1.81839	1.16345	2.84203	2.62446
C121345	desloratadine	8	65	2962	65049	2.70291	1.29568	5.63854	2.65049
D000068298	fluticasone	69	1089	2901	64025	1.39837	1.09326	1.78864	2.67
D000077405	irbesartan	20	235	2950	64879	1.87173	1.18393	2.95912	2.6825
D001414	bacitracin	7	52	2963	65062	2.95591	1.34158	6.51275	2.68908
D002433	cefaclor	4	20	2966	65094	4.38935	1.49932	12.85	2.69902
D061268	insulin lispro	20	233	2950	64881	1.88786	1.19395	2.98507	2.7183
D003091	colistin	3	11	2967	65103	5.98428	1.6686	21.4621	2.74572
D042724	esterified estrogen	2	4	2968	65110	10.9687	2.00819	59.9105	2.76491
C058254	sibutramine	2	4	2968	65110	10.9687	2.00819	59.9105	2.76491
C037815	terconazole	2	4	2968	65110	10.9687	2.00819	59.9105	2.76491
D002752	chlorthalidone	7	50	2963	65064	3.07424	1.39268	6.78614	2.77989
D002997	clomipramine	49	714	2921	64400	1.51305	1.13011	2.02575	2.78152
D003078	colchicine	8	60	2962	65054	2.92838	1.39908	6.12933	2.8511
D000077525	cefdinir	5	26	2965	65088	4.22156	1.61993	11.0015	2.9471
D010868	pimozide	7	46	2963	65068	3.34177	1.50752	7.40779	2.97065
D013629	tamoxifen	8	57	2962	65057	3.08265	1.46943	6.46694	2.97815
D010869	pindolol	3	9	2967	65105	7.31435	1.97912	27.032	2.98357
D019808	losartan	41	555	2929	64559	1.62828	1.18313	2.24091	2.99206
D008774	methylphenidate	46	639	2924	64475	1.58734	1.17418	2.14589	3.00385
C057619	glimepiride	23	261	2947	64853	1.93927	1.26415	2.97493	3.03364
D004961	estramustine	2	2	2968	65112	21.938	3.08909	155.799	3.08768
C081222	sargramostim	2	2	2968	65112	21.938	3.08909	155.799	3.08768
C009022	prednisolone phosphate	2	2	2968	65112	21.938	3.08909	155.799	3.08768
C058302	moexipril	3	8	2967	65106	8.22877	2.18191	31.0337	3.11199
D010645	phentermine	9	65	2961	65049	3.04181	1.51343	6.11364	3.12347
D000077715	nateglinide	5	23	2965	65091	4.77242	1.81307	12.5621	3.165
C089750	zolmitriptan	6	32	2964	65082	4.11703	1.72012	9.85393	3.17811
D000077268	pamidronate	6	32	2964	65082	4.11703	1.72012	9.85393	3.17811
D000420	salbutamol	105	1678	2865	63436	1.38551	1.13357	1.69343	3.18442
D011352	procyclidine	26	297	2944	64817	1.92738	1.28866	2.88268	3.19477
D017035	pravastatin	35	438	2935	64676	1.76088	1.24551	2.48949	3.20273
D006140	guaifenesin	19	193	2951	64921	2.16577	1.34995	3.47462	3.20416
D009538	nicotine	33	403	2937	64711	1.80419	1.26277	2.57776	3.24158
C009927	estropipate	3	7	2967	65107	9.40445	2.43064	36.387	3.24658
D019258	saquinavir	3	7	2967	65107	9.40445	2.43064	36.387	3.24658
D004958	estradiol	22	231	2948	64883	2.09611	1.35149	3.25099	3.30519
D000069036	insulin glargine	41	525	2929	64589	1.72212	1.25054	2.37153	3.32951
D000082	acetaminophen	277	4983	2693	60131	1.24123	1.09319	1.40932	3.33499
C011301	metaxalone	13	107	2957	65007	2.67097	1.50017	4.7555	3.33804
D064704	levofloxacin	39	491	2931	64623	1.75127	1.26134	2.43152	3.34665
D002434	cefadroxil	3	6	2967	65108	10.972	2.74267	43.8935	3.38634
D015737	nisoldipine	3	6	2967	65108	10.972	2.74267	43.8935	3.38634
D010389	pemoline	3	6	2967	65108	10.972	2.74267	43.8935	3.38634
D000078308	tiagabine	10	69	2960	65045	3.18473	1.6391	6.18788	3.41813
D002927	cimetidine	12	92	2958	65022	2.86718	1.5693	5.23848	3.42546
D020117	cisapride	4	12	2966	65102	7.31648	2.35826	22.6993	3.44518
D000077430	nabumetone	12	91	2958	65023	2.89874	1.58597	5.29814	3.45887
D020911	ketorolac tromethamine	13	103	2957	65011	2.77486	1.55665	4.94645	3.46045
D014700	verapamil	23	236	2947	64878	2.14552	1.39606	3.29733	3.4818
D017336	loratadine	41	510	2929	64604	1.77318	1.28719	2.44267	3.50482
D005277	fenfluramine	3	5	2967	65109	13.1666	3.14506	55.1215	3.52848
C014182	salsalate	4	11	2966	65103	7.98173	2.54002	25.0817	3.5557
D008972	molindone	4	11	2966	65103	7.98173	2.54002	25.0817	3.5557
D064098	esomeprazole	85	1254	2885	63860	1.50039	1.2007	1.87489	3.56884
D007336	isophane insulin	11	75	2959	65039	3.22374	1.71027	6.07652	3.61935
D004176	dipyridamole	10	64	2960	65050	3.4338	1.76153	6.69364	3.62252
D007052	ibuprofen	88	1298	2882	63816	1.50122	1.20583	1.86896	3.63433
C007084	clindamycin phosphate	10	63	2960	65051	3.48836	1.78824	6.80485	3.66489
D011530	protriptyline	4	10	2966	65104	8.78004	2.75205	28.0115	3.67031
D005479	flurazepam	27	283	2943	64831	2.10169	1.41373	3.12444	3.67148
D009254	nafcillin	3	3	2967	65111	21.9451	4.42728	108.777	3.78168
D026023	permethrin	3	3	2967	65111	21.9451	4.42728	108.777	3.78168
D019469	indinavir	4	9	2966	65105	9.75575	3.00257	31.6977	3.78873
D000068338	everolimus	9	50	2961	65064	3.95526	1.9433	8.05025	3.79239
D020849	raloxifene	9	50	2961	65064	3.95526	1.9433	8.05025	3.79239
D000068756	valsartan	46	563	2924	64551	1.80374	1.33246	2.44172	3.81769
C093875	montelukast	46	563	2924	64551	1.80374	1.33246	2.44172	3.81769
D010401	benzathine penicillin G	3	2	2967	65112	32.9181	5.49818	197.084	3.8267
D000077334	zolpidem	150	2389	2820	62725	1.39658	1.17914	1.65412	3.86844
D000068677	sildenafil	22	202	2948	64912	2.39811	1.54202	3.72947	3.88231
D000077555	methylprednisolone acetate	6	22	2964	65092	5.98933	2.42667	14.7824	3.88325
D004110	diltiazem	35	386	2935	64728	1.9997	1.41203	2.83194	3.90347
D000070	acebutolol	6	21	2964	65093	6.27463	2.53062	15.5578	3.96406
D005447	fluocinonide	6	21	2964	65093	6.27463	2.53062	15.5578	3.96406
C052018	cefprozil	4	7	2966	65107	12.5435	3.66987	42.8732	4.0334
C056516	exemestane	6	20	2964	65094	6.58846	2.64388	16.4182	4.04702
D011241	prednisone	74	984	2896	64130	1.66533	1.31107	2.1153	4.17956
C093230	fexofenadine	26	238	2944	64876	2.40737	1.60322	3.61487	4.23577
D008468	meclizine	16	112	2954	65002	3.14353	1.85934	5.3147	4.27492
D000068581	tadalafil	13	76	2957	65038	3.76223	2.08672	6.78307	4.40609
D000536	aluminum hydroxide	29	264	2941	64850	2.42219	1.64784	3.56044	4.50135
D009288	naproxen	57	670	2913	64444	1.8821	1.4325	2.4728	4.54083
D000077333	telmisartan	16	102	2954	65012	3.45226	2.03543	5.8553	4.59663
D000068737	tolterodine	19	135	2951	64979	3.09902	1.91442	5.01661	4.60257
D009661	nortriptyline	30	265	2940	64849	2.49707	1.70874	3.64911	4.72802
D000069058	vardenafil	9	32	2961	65082	6.1818	2.94813	12.9624	4.82194
D008525	medroxyprogesterone	11	48	2959	65066	5.03919	2.61437	9.71302	4.83038
D001241	aspirin	213	3345	2757	61769	1.42665	1.23573	1.64706	4.84769
D000068718	rosuvastatin	50	535	2920	64579	2.06692	1.54319	2.76841	4.87004
D005475	flupenthixol	44	437	2926	64677	2.2256	1.62876	3.04114	5.0225
C052035	trandolapril	8	22	2962	65092	7.99116	3.55477	17.9642	5.02878
D000078785	mirtazapine	216	3354	2754	61760	1.44422	1.25205	1.66589	5.04561
D014223	triamterene	28	221	2942	64893	2.79461	1.88286	4.14787	5.1007
D002220	carbamazepine	112	1494	2858	63620	1.66878	1.37225	2.02939	5.13029
C085665	zaleplon	14	68	2956	65046	4.53039	2.54567	8.06248	5.13725
D000077205	pioglitazone	34	294	2936	64820	2.5532	1.78672	3.64848	5.14675
C044946	benazepril	26	194	2944	64920	2.95537	1.95938	4.45766	5.16767
D017308	etodolac	14	64	2956	65050	4.81383	2.69669	8.59312	5.31544
C574276	cobimetinib	6	6	2964	65108	21.9663	7.0802	68.1501	5.34835
D000077484	vemurafenib	7	12	2963	65102	12.8168	5.04231	32.5784	5.35912
D007213	indomethacin	14	63	2956	65051	4.89032	2.73729	8.73683	5.36116
D011899	ranitidine	74	850	2896	64264	1.93189	1.51898	2.45703	5.36752
D007099	imipramine	26	184	2944	64930	3.11647	2.06348	4.70679	5.4036
D017963	azithromycin	37	317	2933	64797	2.57861	1.83077	3.63192	5.42056
D017257	ramipril	77	889	2893	64225	1.92285	1.51894	2.43416	5.43461
D018020	lithium compound	145	2004	2825	63110	1.6164	1.36	1.92115	5.44935
D011433	propranolol	82	963	2888	64151	1.89145	1.50502	2.37709	5.46608
D000525	alprazolam	189	2765	2781	62349	1.53248	1.31615	1.78437	5.49816
D002506	cephalexin	30	225	2940	64889	2.94281	2.00696	4.31505	5.52734
D000628	aminophylline	7	9	2963	65105	17.0898	6.36015	45.9208	5.62854
D008790	metoprolol	131	1735	2839	63379	1.68559	1.40577	2.02111	5.63734
C001671	magnesium trisilicate	16	73	2954	65041	4.82585	2.80581	8.30022	5.68881
D016567	nizatidine	11	33	2959	65081	7.33142	3.70169	14.5203	5.71375
D008152	loxapine	61	615	2909	64499	2.1992	1.68603	2.86855	5.81325
D002328	carisoprodol	30	210	2940	64904	3.15374	2.14739	4.6317	5.8575
C004704	cyclobenzaprine	58	567	2912	64547	2.26741	1.72615	2.97838	5.88294
D008140	lorazepam	390	6382	2580	58732	1.39112	1.24674	1.55221	5.90471
D003000	clonidine	65	663	2905	64451	2.17512	1.68142	2.81378	5.91616
D004656	enalapril	52	482	2918	64632	2.38956	1.79074	3.18864	5.91845
D005476	fluphenazine	48	423	2922	64691	2.51226	1.85961	3.39396	6.0021
D000077583	quinapril	22	116	2948	64998	4.18155	2.64696	6.60584	6.13232
D003891	desipramine	14	46	2956	65068	6.69936	3.67892	12.1996	6.21953
D017328	fosinopril	19	86	2951	65028	4.8684	2.9581	8.01234	6.22665
D000077403	orlistat	15	50	2955	65064	6.60548	3.70512	11.7762	6.39983
D000077144	clopidogrel	64	606	2906	64508	2.34436	1.80712	3.04133	6.41597
D005905	glyburide	43	330	2927	64784	2.88403	2.09439	3.97138	6.48903
D006919	hydroxyzine	110	1261	2860	63853	1.94757	1.59704	2.37503	6.58427
D000639	amitriptyline	102	1134	2868	63980	2.00656	1.63295	2.46565	6.62507
D005996	nitroglycerin	44	334	2926	64780	2.91657	2.12526	4.00253	6.6284
D008614	pethidine	18	66	2952	65048	6.00961	3.56398	10.1335	6.72746
C406224	valdecoxib	16	51	2954	65063	6.90993	3.93583	12.1314	6.73126
D004316	doxepin	49	383	2921	64731	2.83516	2.10102	3.82582	6.81578
D008148	lovastatin	31	176	2939	64938	3.89178	2.65199	5.71117	6.94389
D017258	medroxyprogesterone acetate	25	119	2945	64995	4.63647	3.00766	7.14739	6.94685
D005913	glipizide	51	393	2919	64721	2.87732	2.14426	3.86101	7.04411
D000069438	ezetimibe	44	278	2926	64836	3.50711	2.54629	4.8305	7.68186
D000077236	topiramate	114	1163	2856	63951	2.1949	1.80428	2.67009	7.86232
D064747	lansoprazole	112	1131	2858	63983	2.21696	1.8192	2.70169	7.89134
C011825	fluphenazine decanoate	31	129	2939	64985	5.31356	3.58398	7.87781	8.3134
D000077206	gabapentin	205	2479	2765	62635	1.87326	1.61646	2.17087	8.34388
D000068579	celecoxib	66	473	2904	64641	3.10595	2.39434	4.02905	8.53653
D009525	niacin	32	126	2938	64988	5.61773	3.80447	8.29521	8.67944
D019821	simvastatin	174	1898	2796	63216	2.07273	1.76661	2.43189	8.93964
D017706	lisinopril	158	1641	2812	63473	2.17331	1.838	2.5698	9.07921
D001262	atenolol	107	914	2863	64200	2.62513	2.14127	3.21834	9.28494
D000077154	rosiglitazone	45	213	2925	64901	4.68769	3.39141	6.47942	9.35479
D002065	buspirone	91	704	2879	64410	2.89188	2.31729	3.60895	9.39618
D006853	hydrocodone	149	1420	2821	63694	2.36915	1.99289	2.81645	9.77515
D013693	temazepam	106	853	2864	64261	2.78825	2.27077	3.42366	9.78984
D008687	metformin	209	2283	2761	62831	2.08328	1.79905	2.41241	9.80703
C006012	fenofibric acid	69	412	2901	64702	3.73527	2.88686	4.83301	10.025
D011345	fenofibrate	69	412	2901	64702	3.73527	2.88686	4.83301	10.025
D000069470	venlafaxine	314	3876	2656	61238	1.86784	1.65433	2.1089	10.0882
D011431	propoxyphene	47	198	2923	64916	5.27176	3.82742	7.26115	10.1764
D002746	chlorpromazine	154	1393	2816	63721	2.50161	2.10911	2.96715	10.5303
D015248	gemfibrozil	51	206	2919	64908	5.50512	4.04262	7.49672	10.8267
D013881	thioridazine	44	145	2926	64969	6.73778	4.79875	9.4603	11.0178
D014635	valproic acid	567	7926	2403	57188	1.70247	1.54899	1.87116	11.0385
D020280	sertraline	338	3965	2632	61149	1.98051	1.76057	2.22792	11.3781
D002998	clonazepam	408	5041	2562	60073	1.89777	1.70288	2.11496	11.5889
D004966	conjugated estrogen	63	273	2907	64841	5.14734	3.90407	6.78653	11.6162
D015283	citalopram	438	5336	2532	59778	1.93792	1.74437	2.15295	12.3238
D016651	lithium carbonate	302	3165	2668	61949	2.21555	1.9567	2.50865	12.5495
D006852	hydrochlorothiazide	194	1621	2776	63493	2.73732	2.34739	3.19202	12.8431
C116926	rofecoxib	66	221	2904	64893	6.67349	5.05666	8.80728	13.4098
D006220	haloperidol	413	4633	2557	60481	2.10851	1.89237	2.34934	13.5192
D013888	thiothixene	69	238	2901	64876	6.48348	4.94661	8.49785	13.5416
C051752	nefazodone	65	198	2905	64916	7.33591	5.52974	9.73201	13.8192
D014268	trifluoperazine	72	241	2898	64873	6.68777	5.12649	8.72453	14.0095
D001590	benztropine	192	1417	2778	63697	3.10683	2.65956	3.62933	14.2937
D000068180	aripiprazole	498	5752	2472	59362	2.07908	1.88122	2.29774	14.3452
D010546	perphenazine	98	418	2872	64696	5.28132	4.22511	6.60157	14.6183
D000069059	atorvastatin	244	2009	2726	63105	2.81156	2.44842	3.22857	14.6504
D005473	fluoxetine	409	4253	2561	60861	2.28538	2.04957	2.54831	14.8761
D014196	trazodone	314	2843	2656	62271	2.58947	2.2901	2.92797	15.1791
D017374	paroxetine	341	2587	2629	62527	3.13498	2.78195	3.53281	18.7455
D016642	bupropion	351	2294	2619	62820	3.67008	3.25852	4.13364	21.4257
D018967	risperidone	752	7088	2218	58026	2.77559	2.54609	3.02578	23.1837
C092292	ziprasidone	423	1972	2547	63142	5.31769	4.75308	5.94936	29.1793
D000069348	quetiapine	1022	8094	1948	57020	3.69595	3.41451	4.00058	32.35
